# Supplementary material for: Generation, Annotation, and Analysis of a Large-Scale Expressed Sequence Tag Library from Arabidopsis pumila to Explore Salt-Responsive Genes
Source: Front Plant Sci. 2017 Jun 7;8:955. doi: 10.3389/fpls.2017.00955 (PMC5461257; doi:10.3389/fpls.2017.00955)
Supplement: FILE S1 — Primers used in qRT-PCR analysis. [file Data_Sheet_1.XLSX]

## Sheet: sheet1
Unigenes name	Gene ID	The sequence of Sense primer (5'→3')	The sequence of Anti-sense primer (5'→3')
Contig5032	CAB1	CGTCTCCGGCAACTCTGTAG	ACATTACTTCCATCACAAGCAACG
Contig5030	LHB1B2	TCTTCAGCGACGGAGGATTG	CGTCTCCGGCAACTCTGTAG
Contig5029	RBCS1A	ACATTACTTCCATCACAAGCAACG	TTCAGAATCGGTAAGGTCAGGAAG
Contig5024	CAT3	ACATGTCCCACTTGCCAGAG	GACACCGAAACCCTCCATGT
Contig5022	LHCA3	TCTGATGGGATTCGCTGAGC	CGAGCATAGCCAGTCTACCG
Contig5021	RCA1	TCCAACTTGCCGACACCTAC	GCCACAGGATCAGTACACCC
Contig5019	RCA2	GGAAGTTTGTTGAGAACCTTGGAG	GTTTCCATACTCCATAAGCTTCGC
Contig5014	MT1C	CTGCGGGTCAAACTGTAGCT	ACGCAACACACAATATCACGT
Contig5017	CAB2	GAAGGAGCTCAAGAACGGAAGA	CATGCGTTGTTGTTGACTGGAT
Contig5011	LHCA3	GACTGCTCTTCCCTGGTTCC	TCAGCGAATCCCATCAGAGC
Contig5012	GSTF3	CTTGACCACAGACCAAGCCA	TCTGCCACCCACTCATTGAC
Contig5007	RD19	ATATGGCTCGGCTGGTTACG	TAATGGGCGGTGGTTGAGAC
Contig3895	ERF72	GGAGAAACGGAGGAAGAGGAAG	TGTTAAACGTCCCAAGCCAAAC
Contig611	NAC019	TCCGTACCCGTAGCTTTCCA	AATGGACTACGAGGCATCAA
contig1912	NAC026	AAGCTCCTAAAGGCACGAAA	CTGGGAACGAATCAAGAACG
Contig3623	ZAT12	GCACCCTTGTCCCATATGTG	TGTGCCCTCCTAAAGCTTGT
JZ947878	PIL1	GAGGAAACGGAGCACACAAC	GCAAAGCACGCATTTTCTTGT
Contig280	bHLH115	TTCCTTGATCACATTCTACAGTTGG	CTTAGACACACTCTCTTTCTCCATG
JZ946200	WRKY50	CGACGGGTACAAGTGGAGAA	GTGAATGATTGTGGGAGCCC
JZ946690	WRKY53	CTCTTCTTCTGCTTAACTGGCC	CTCGTTAGAACCTCCTCCATCA
Contig4437	WRKY75	GTTGCATCAGGGAGAAGAAGAC	CGGCCTTTTGTCCATATTTCCT
Contig3929	HB-16	GCTTGGACTTCAACCTCGTC	GCGGAGAGAATCGTATTGGC
Contig4101	HB-12	GGTGAACAAGGAGTGGCTCT	GCAACTATCATCAGGCTGCT
Contig4149	MYB2	AACAGTTTGTACCAGCGTCG	GCCCCAATCGTTGAACTCTC
contig4970	P5CS1	TCTCGACCTGATGCACTTGT	CCTCCTTTCCACCCTTCAGT
contig2925	TPS10	CGTTGAAGTTAAGCCTCAGGG	GAGCTGAGAGGGTTGTCGATA
contig2945	ALDH10A9	GCTGGCAAACGACTCTCAAT	ACTGAGTCACCTGCTTCACA
contig369	AER	AACGGCGACGAACAAGCAGG	GAGCAAGAGCAGTGGAGGGT
contig4804	V-ATPase	AAGTTCTTCAAGCGCAGGAC	GCAACAACACGGAAGGTTCT
contig4385	PM-H+-ATPase	ACAGGACTGCGTTTACCACT	TCCTGGGGAACTTGGACTTC
Contig4134	VP1	GCCTGGGACAACGCCAAGAAGTA	CACCGTGAGTGGCAAAGAAGGGA
contig4691	PIP2A	TGGCCACTGTTGCTAAGGAT	TCGAGCTTGGCAAGGATTTC
contig4793	MTR	TCCAGAAAGAGTCCACCCTTC	AGATGAGTCTCTGCTGGTCTG
JZ944758	NHX1	TCTGATGACAACACCCCAAA	TGGAGAACCTGGAACAAAGG
contig4911	MT2B	GTTGCCGAGAATGATGCCTG	AACACACACGGAAGAAGCAG
contig4961	TRXH3	TGGCCACTGTTGCTAAGGAT	TCGAGCTTGGCAAGGATTTC
contig2465	HSP81-4	GGTTGATGCCATTGATGAGTACG	AAACGTCCTTGATCACTTTGCAG
contig4296	LEA	CTGTTTCCCTGGTTCCGTTG	TTGCTTATGGGTCCGAGTGT
contig4976	RD21A	GGTAAAAGCTGGGGAGAGAGT	AACATCCCCAAGCAAAGCAAT
Contig4956	ERD14	GAAACCAATCCCGAAGAGACG	CGTGTTTAACCTCAGGCTCAG
contig4912	PIP1B	TCAGAGCCATCCCATTCAAGT	CGGCAAAGAAGAGGAACAACA
contig2514	CPK13	CATCTCCGCAAAGCCTTCTC	GCGACATCCACACAGTCATC
JZ947887	CML13	CACCTGAAGACGGAACCATT	TCCACCTCCTTGATCCACTC
