# Supplementary material for: Generation, Annotation, and Analysis of a Large-Scale Expressed Sequence Tag Library from Arabidopsis pumila to Explore Salt-Responsive Genes
Source: Front Plant Sci. 2017 Jun 7;8:955. doi: 10.3389/fpls.2017.00955 (PMC5461257; doi:10.3389/fpls.2017.00955)
Supplement: FILE S2 — The most abundant ESTs in 16014 unigenes. [file Data_Sheet_2.XLSX]

## Sheet: Sheet1
Unigene Name	Unigene Length	Unigene GC(%)	PolyA(T)	Clustered EST		ORF				Blastn NCBI Nt					Blastx NCBI Nr					Blastx SWISSPROT					Blastx KEGG						COG								Interpro	GO
				#	Name	Start	End	Length(bp)	GC(%)	Best hits	Identity	Score	E-value	Annotation	Best hits	Identity	Score	E-value	Annotation	Best hits	Identity	Score	E-value	Annotation	Best hits	Identity	Score	E-value	Annotation	Pathway	Portein in COG	E-value	Organism	Function code	COG id	COG class defination	Functional categories(Fist Level)	Functional categories(Second Level)		Cellular Component	Molecular Function	Biological Process
HXZ_High_Quality_EST.seq.Contig5032	998	52.81	Y	72	|HXZ_N_186_29-E04-M13F_20_E04_2.ab1|HXZ_N_128_74-B10-M13F_20_B10_2.ab1|HXZ_N_144_40-H05-M13F_20_H05_2.ab1|HXZ_N_126_72-H09-M13F_20_H09_2.ab1|HXZ_N_28_87-G11-M13F_20_G11_1.ab1|HXZ_N_194_71-G09-M13F_20_G09_2.ab1|HXZ_N_75_11-C02-M13F_20_1.ab1|HXZ_N_223_42-B06-M13F_20_B06_2.ab1|HXZ_N_107_10-B02-M13F_20_B02_1.ab1|HXZ_N_185_49-A07-M13F_20_A07_2.ab1|HXZ_N_6_52-D07-M13F_20_D07_1.ab1|HXZ_N_169_85-E11-M13F…	61	861	801	56.8	ref|XM_002890792.1|	94	1503	0	Arabidopsis lyrata subsp. lyrata hypothetical protein, mRNA	ref|NP_174286.1|	98	539	1e-151	chlorophyll a-b binding protein 1 [Arabidopsis thaliana] sp|P04778.1|CB1C_ARATH RecName: Full=Chlorophyll a-b binding protein 1, chloroplastic; AltName: Full=Chlorophyll a-b protein 140; Short=CAB-140; AltName: Full=LHCII type I CAB-1; Flags: Precursor gb|AAG10603.1|AC008030_3 Putative chlorophyll a/b-binding protein [Arabidopsis thaliana] gb|AAL16289.1|AF428359_1 At1g29930/F1N18_23 [Arabidopsis …	sp|P04778|CB1C_ARATH	98	539	0	Chlorophyll a-b binding protein 1, chloroplastic OS=Arabidopsis thaliana GN=LHCB1.3 PE=1 SV=1	ath:AT1G29930	98	539	1e-151	CAB1; CAB1 (CHLOROPHYLL A/B BINDING PROTEIN 1); chlorophyll binding; K08912 light-harvesting complex II chlorophyll a/b binding protein 1	|Metabolism; Energy Metabolism; Photosynthesis - antenna proteins [PATH:ko00196-Map:ko00196];|Metabolism; Energy Metabolism; Photosynthesis proteins [BR:ko00194];|									|%IPR001344:Chlorophyll A-B binding protein, plant :%IPR022796:Chlorophyll A-B binding protein|		|GO:0016020:membrane|	|GO:0009765:photosynthesis, light harvesting|
HXZ_High_Quality_EST.seq.Contig5031	1001	52.15	Y	69	|HXZ_N_84_18-B03-M13F_20_B03_1.ab1|HXZ_N_118_60-D08-M13F_20_D08_2.ab1|HXZ_N_74_74-B10-M13F_20_B10_1.ab1|HXZ_N_67_35-C05-M13F_20_C05_1.ab1|HXZ_N_131_30-F04-M13F_20_F04_2.ab1|HXZ_N_221_81-A11-M13F_20_A11_2.ab1|HXZ_N_175_27-C04-M13F_20_C04_2.ab1|HXZ_N_189_93-E12-M13F_20_E12_2.ab1|HXZ_N_48_13-E02-M13F_20_E02_1.ab1|HXZ_N_76_23-G03-M13F_20_G03_1.ab1|HXZ_N_200_89-A12-M13F_20_A12_2.ab1|HXZ_N_159_35-C05-M…	66	866	801	56.05	ref|XM_002890792.1|	94	1477	0	Arabidopsis lyrata subsp. lyrata hypothetical protein, mRNA	ref|NP_174286.1|	98	537	1e-150	chlorophyll a-b binding protein 1 [Arabidopsis thaliana] sp|P04778.1|CB1C_ARATH RecName: Full=Chlorophyll a-b binding protein 1, chloroplastic; AltName: Full=Chlorophyll a-b protein 140; Short=CAB-140; AltName: Full=LHCII type I CAB-1; Flags: Precursor gb|AAG10603.1|AC008030_3 Putative chlorophyll a/b-binding protein [Arabidopsis thaliana] gb|AAL16289.1|AF428359_1 At1g29930/F1N18_23 [Arabidopsis …	sp|P04778|CB1C_ARATH	98	516	0	Chlorophyll a-b binding protein 1, chloroplastic OS=Arabidopsis thaliana GN=LHCB1.3 PE=1 SV=1	ath:AT1G29930	98	537	1e-151	CAB1; CAB1 (CHLOROPHYLL A/B BINDING PROTEIN 1); chlorophyll binding; K08912 light-harvesting complex II chlorophyll a/b binding protein 1	|Metabolism; Energy Metabolism; Photosynthesis - antenna proteins [PATH:ko00196-Map:ko00196];|Metabolism; Energy Metabolism; Photosynthesis proteins [BR:ko00194];|									|%IPR001344:Chlorophyll A-B binding protein, plant :%IPR022796:Chlorophyll A-B binding protein|		|GO:0016020:membrane|	|GO:0009765:photosynthesis, light harvesting|
HXZ_High_Quality_EST.seq.Contig5033	2092	43.07	Y	69	|HXZ_N_227_79-G10-M13F_20_G10_2.ab1|HXZ_N_213_66-B09-M13F_20_B09_2.ab1|HXZ_N_89_45-E06-M13F_20_E06_1.ab1|HXZ_N_178_35-C05-M13F_20_C05_2.ab1|HXZ_N_43_13-E02-M13F_20_E02_1.ab1|HXZ_N_8_33-A05-M13F_20_A05_1.ab1|HXZ_N_54_46-F06-M13F_20_F06_1.ab1|HXZ_N_44_56-H07-M13F_20_H07_1.ab1|HXZ_N_215_90-B12-M13F_20_B12_2.ab1|HXZ_N_33_12-D02-M13F_20_D02_1.ab1|HXZ_N_147_57-A08-M13F_20_A08_2.ab1|HXZ_N_106_12-D02-M13…	48	1418	1371	51.28	ref|XM_002872703.1|	91	1806	0	Arabidopsis lyrata subsp. lyrata hexameric polyubiquitin, mRNA	ref|NP_849299.4|	100	882	0	polyubiquitin 10 [Arabidopsis thaliana] ref|NP_849301.4| polyubiquitin 10 [Arabidopsis thaliana] ref|XP_002872749.1| hexameric polyubiquitin [Arabidopsis lyrata subsp. lyrata] sp|P0CG85.1|UBI1P_NICSY RecName: Full=Polyubiquitin; Contains: RecName: Full=Ubiquitin; Flags: Precursor sp|Q8H159.2|UBQ10_ARATH RecName: Full=Polyubiquitin 10; Contains: RecName: Full=Ubiquitin; Flags: Precursor gb|AAA3412…	sp|Q8H159|UBQ10_ARATH	100	882	0	Polyubiquitin 10 OS=Arabidopsis thaliana GN=UBQ10 PE=1 SV=2	vvi:100267431	100	882	0	similar to polyubiquitin; K08770 ubiquitin C	|Genetic Information Processing; Folding, Sorting and Degradation; Ubiquitin system [BR:ko04121];|Organismal Systems; Endocrine System; PPAR signaling pathway [PATH:ko03320-Map:ko03320];|	SPBC337.08c	0	Spo	O	COG5272	Ubiquitin	CELLULAR PROCESSES AND SIGNALING	Posttranslational modification, protein turnover, chaperones	|%IPR000626:Ubiquitin domain :%IPR019954:Ubiquitin conserved site|	|GO:0005515:protein binding|
HXZ_High_Quality_EST.seq.Contig5030	1013	51.83	Y	68	|HXZ_N_86_23-G03-M13F_20_G03_1.ab1|HXZ_N_109_39-G05-M13F_20_G05_1.ab1|HXZ_N_190_52-D07-M13F_20_D07_2.ab1|HXZ_N_163_59-C08-M13F_20_C08_2.ab1|HXZ_N_38_65-A09-M13F_20_A09_1.ab1|HXZ_N_55_22-F03-M13F_20_F03_1.ab1|HXZ_N_150_54-F07-M13F_20_F07_2.ab1|HXZ_N_104_37-E05-M13F_20_E05_1.ab1|HXZ_N_146_94-F12-M13F_20_F12_2.ab1|HXZ_N_220_16-H02-M13F_20_H02_2.ab1|HXZ_N_205_24-H03-M13F_20_H03_2.ab1|HXZ_N_90_58-B08-…	42	836	795	57.11	gb|CP002685.1|	94	1509	0	Arabidopsis thaliana chromosome 2, complete sequence	ref|NP_565786.1|	100	542	1e-152	light-harvesting complex II chlorophyll a/b binding protein 1 [Arabidopsis thaliana] gb|AAK49602.1|AF372886_1 At2g34420/T31E10.24 [Arabidopsis thaliana] gb|AAL16165.1|AF428397_1 At2g34420/T31E10.24 [Arabidopsis thaliana] gb|AAL31882.1|AF419548_1 At2g34420/T31E10.24 [Arabidopsis thaliana] gb|AAL31919.1|AF419587_1 At2g34420/T31E10.24 [Arabidopsis thaliana] emb|CAA45790.1| photosystem II type I chlo…	sp|P04778|CB1C_ARATH	97	528	0	Chlorophyll a-b binding protein 1, chloroplastic OS=Arabidopsis thaliana GN=LHCB1.3 PE=1 SV=1	ath:AT2G34420	100	542	1e-152	LHB1B2; LHB1B2; chlorophyll binding; K08912 light-harvesting complex II chlorophyll a/b binding protein 1	|Metabolism; Energy Metabolism; Photosynthesis - antenna proteins [PATH:ko00196-Map:ko00196];|Metabolism; Energy Metabolism; Photosynthesis proteins [BR:ko00194];|									|%IPR001344:Chlorophyll A-B binding protein, plant :%IPR022796:Chlorophyll A-B binding protein|		|GO:0016020:membrane|	|GO:0009765:photosynthesis, light harvesting|
HXZ_High_Quality_EST.seq.Contig5029	1508	42.24	Y	62	|HXZ_N_166_02-B01-M13F_20_B01_2.ab1|HXZ_N_33_91-C12-M13F_20_C12_1.ab1|HXZ_N_186_52-D07-M13F_20_D07_2.ab1|HXZ_N_86_96-H12-M13F_20_H12_1.ab1|HXZ_N_200_37-E05-M13F_20_E05_2.ab1|HXZ_N_22_49-A07-M13F_20_A07_1.ab1|HXZ_N_72_50-B07-M13F_20_B07_1.ab1|HXZ_N_14_90-B12-M13F_20_B12_1.ab1|HXZ_N_18_63-G08-M13F_20_G08_1.ab1|HXZ_N_163_85-E11-M13F_20_E11_2.ab1|HXZ_N_96_65-A09-M13F_20_A09_1.ab1|HXZ_N_172_91-C12-M13…	610	1122	513	50.68	ref|NM_105379.3|	94	856	0	Arabidopsis thaliana ribulose bisphosphate carboxylase small chain 1A (RBCS1A) mRNA, complete cds	ref|NP_176880.1|	96	354	4e-95	ribulose bisphosphate carboxylase small chain 1A [Arabidopsis thaliana] sp|P10795.2|RBS1A_ARATH RecName: Full=Ribulose bisphosphate carboxylase small chain 1A, chloroplastic; Short=RuBisCO small subunit 1A; Flags: Precursor gb|AAG40363.1|AF325011_1 000C10C11 [Arabidopsis thaliana] gb|AAK95277.1|AF410291_1 F1O19.10/F1O19.10 [Arabidopsis thaliana] gb|AAD10655.1| ribulose bisphosphate carboxylase, s…	sp|P10795|RBS1A_ARATH	96	354	1e-120	Ribulose bisphosphate carboxylase small chain 1A, chloroplastic OS=Arabidopsis thaliana GN=RBCS-1A PE=1 SV=2	ath:AT1G67090	96	354	1e-95	RBCS1A; RBCS1A (RIBULOSE BISPHOSPHATE CARBOXYLASE SMALL CHAIN 1A); copper ion binding / ribulose-bisphosphate carboxylase (EC:4.1.1.39); K01602 ribulose-bisphosphate carboxylase small chain [EC:4.1.1.39]	|Metabolism; Carbohydrate Metabolism; Glyoxylate and dicarboxylate metabolism [PATH:ko00630-Map:ko00630];|Metabolism; Energy Metabolism; Carbon fixation in photosynthetic organisms [PATH:ko00710-Map:ko00710];|	slr0012	1e-28	Syn	C	COG4451	Ribulose bisphosphate carboxylase small subunit	METABOLISM	Energy production and conversion	|%IPR000894:Ribulose bisphosphate carboxylase small chain, domain :%IPR024680:Ribulose-1,5-bisphosphate carboxylase small subunit, N-terminal|
HXZ_High_Quality_EST.seq.Contig5028	980	43.06	Y	57	|HXZ_N_168_33-A05-M13F_20_A05_2.ab1|HXZ_N_225_57-A08-M13F_20_A08_2.ab1|HXZ_N_79_01-A01-M13F_20_A01_1.ab1|HXZ_N_163_10-B02-M13F_20_B02_2.ab1|HXZ_N_227_74-B10-M13F_20_B10_2.ab1|HXZ_N_85_65-A09-M13F_20_A09_1.ab1|HXZ_N_203_35-C05-M13F_20_C05_2.ab1|HXZ_N_102_38-F05-M13F_20_F05_1.ab1|HXZ_N_5_66-B09-M13F_20_B09_1.ab1|HXZ_N_218_58-B08-M13F_20_B08_2.ab1|HXZ_N_59_31-G04-M13F_20_G04_1.ab1|HXZ_N_21_87-G11-M1…	126	446	321	49.53	gb|CP002684.1|	89	650	0	Arabidopsis thaliana chromosome 1, complete sequence	ref|NP_001119331.1|	89	189	2e-89	ribulose bisphosphate carboxylase small chain 3B [Arabidopsis thaliana] gb|AED94313.1| ribulose bisphosphate carboxylase small chain 3B [Arabidopsis thaliana]	sp|P10795|RBS1A_ARATH	95	177	7e-54	Ribulose bisphosphate carboxylase small chain 1A, chloroplastic OS=Arabidopsis thaliana GN=RBCS-1A PE=1 SV=2	osa:4352016	71	132	3e-56	Os12g0291400; K01602 ribulose-bisphosphate carboxylase small chain [EC:4.1.1.39]	|Metabolism; Carbohydrate Metabolism; Glyoxylate and dicarboxylate metabolism [PATH:ko00630-Map:ko00630];|Metabolism; Energy Metabolism; Carbon fixation in photosynthetic organisms [PATH:ko00710-Map:ko00710];|	alr1526	1e-18	Nos	C	COG4451	Ribulose bisphosphate carboxylase small subunit	METABOLISM	Energy production and conversion	|%IPR000719:Protein kinase domain :%IPR000894:Ribulose bisphosphate carboxylase small chain, domain|	|GO:0004672:protein kinase activity|GO:0005524:ATP binding|GO:0016772:transferase activity, transferring phosphorus-containing groups|		|GO:0006468:protein phosphorylation|
HXZ_High_Quality_EST.seq.Contig5025	1801	46.31	Y	53	|HXZ_N_77_11-C02-M13F_20_C02_1.ab1|HXZ_N_108_55-G07-M13F_20_G07_1.ab1|HXZ_N_53_56-H07-M13F_20_H07_1.ab1|HXZ_N_153_35-C05-M13F_20_C05_2.ab1|HXZ_N_158_66-B09-M13F_20_B09_2.ab1|HXZ_N_200_54-F07-M13F_20_F07_2.ab1|HXZ_N_206_96-H12-M13F_20_H12_2.ab1|HXZ_N_97_19-C03-M13F_20_C03_1.ab1|HXZ_N_52_47-G06-M13F_20_G06_1.ab1|HXZ_N_105_35-C05-M13F_20_C05_1.ab1|HXZ_N_25_93-E12-M13F_20_E12_1.ab1|HXZ_N_80_69-E09-M1…	51	1526	1476	48.64	ref|NM_101913.3|	94	2458	0	Arabidopsis thaliana catalase 3 (CAT3) mRNA, complete cds	gb|AFN81244.1|	99	1032	0	catalase 2 [Brassica rapa subsp. pekinensis]	sp|Q42547|CATA3_ARATH	98	1024	0	Catalase-3 OS=Arabidopsis thaliana GN=CAT3 PE=1 SV=3	vvi:100244516	80	857	0	hypothetical protein LOC100244516; K03781 catalase [EC:1.11.1.6]	|Cellular Processes; Transport and Catabolism; Peroxisome [PATH:ko04146-Map:ko04146];|Human Diseases; Neurodegenerative Diseases; Amyotrophic lateral sclerosis (ALS) [PATH:ko05014-Map:ko05014];|Metabolism; Amino Acid Metabolism; Tryptophan metabolism [PATH:ko00380-Map:ko00380];|Metabolism; Energy Metabolism; Methane metabolism [PATH:ko00680-Map:ko00680];|	lin2920	1e-147	Lin	P	COG0753	Catalase	METABOLISM	Inorganic ion transport and metabolism	|%IPR002226:Catalase haem-binding site :%IPR010582:Catalase immune-responsive domain|	|GO:0004096:catalase activity|GO:0020037:heme binding|		|GO:0006979:response to oxidative stress|GO:0055114:oxidation-reduction process|
HXZ_High_Quality_EST.seq.Contig5026	1076	50.93	Y	53	|HXZ_N_126_25-A04-M13F_20_A04_2.ab1|HXZ_N_224_67-C09-M13F_20_C09_2.ab1|HXZ_N_222_72-H09-M13F_20_H09_2.ab1|HXZ_N_211_47-G06-M13F_20_G06_2.ab1|HXZ_N_46_46-F06-M13F_20_F06_1.ab1|HXZ_N_201_10-B02-M13F_20_B02_2.ab1|HXZ_N_119_20-D03-M13F_20_D03_2.ab1|HXZ_N_160_08-H01-M13F_20_H01_2.ab1|HXZ_N_120_89-A12-M13F_20_A12_2.ab1|HXZ_N_24_94-F12-M13F_20_F12_1.ab1|HXZ_N_124_77-E10-M13F_20_E10_2.ab1|HXZ_N_188_29-E0…	57	851	795	56.86	gb|CP002685.1|	94	1550	0	Arabidopsis thaliana chromosome 2, complete sequence	ref|NP_565786.1|	100	542	1e-152	light-harvesting complex II chlorophyll a/b binding protein 1 [Arabidopsis thaliana] gb|AAK49602.1|AF372886_1 At2g34420/T31E10.24 [Arabidopsis thaliana] gb|AAL16165.1|AF428397_1 At2g34420/T31E10.24 [Arabidopsis thaliana] gb|AAL31882.1|AF419548_1 At2g34420/T31E10.24 [Arabidopsis thaliana] gb|AAL31919.1|AF419587_1 At2g34420/T31E10.24 [Arabidopsis thaliana] emb|CAA45790.1| photosystem II type I chlo…	sp|P04778|CB1C_ARATH	97	528	0	Chlorophyll a-b binding protein 1, chloroplastic OS=Arabidopsis thaliana GN=LHCB1.3 PE=1 SV=1	ath:AT2G34420	100	542	1e-152	LHB1B2; LHB1B2; chlorophyll binding; K08912 light-harvesting complex II chlorophyll a/b binding protein 1	|Metabolism; Energy Metabolism; Photosynthesis - antenna proteins [PATH:ko00196-Map:ko00196];|Metabolism; Energy Metabolism; Photosynthesis proteins [BR:ko00194];|									|%IPR001344:Chlorophyll A-B binding protein, plant :%IPR022796:Chlorophyll A-B binding protein|		|GO:0016020:membrane|	|GO:0009765:photosynthesis, light harvesting|
HXZ_High_Quality_EST.seq.Contig5024	1951	43.41	Y	52	|HXZ_N_25_31-G04-M13F_20_G04_1.ab1|HXZ_N_43_18-B03-M13F_20_B03_1.ab1|HXZ_N_120_51-C07-M13F_20_C07_2.ab1|HXZ_N_44_32-H04-M13F_20_H04_1.ab1|HXZ_N_109_23-G03-M13F_20_G03_1.ab1|HXZ_N_206_44-D06-M13F_20_D06_2.ab1|HXZ_N_43_54-F07-M13F_20_F07_1.ab1|HXZ_N_104_46-F06-M13F_20_F06_1.ab1|HXZ_N_123_21-E03-M13F_20_E03_2.ab1|HXZ_N_27_79-G10-M13F_20_G10_1.ab1|HXZ_N_83_50-B07-M13F_20_B07_1.ab1|HXZ_N_34_47-G06-M13…	48	1523	1476	48.85	ref|NM_101913.3|	94	2498	0	Arabidopsis thaliana catalase 3 (CAT3) mRNA, complete cds	gb|AFN81244.1|	99	1034	0	catalase 2 [Brassica rapa subsp. pekinensis]	sp|Q42547|CATA3_ARATH	98	1026	0	Catalase-3 OS=Arabidopsis thaliana GN=CAT3 PE=1 SV=3	vvi:100244516	80	856	0	hypothetical protein LOC100244516; K03781 catalase [EC:1.11.1.6]	|Cellular Processes; Transport and Catabolism; Peroxisome [PATH:ko04146-Map:ko04146];|Human Diseases; Neurodegenerative Diseases; Amyotrophic lateral sclerosis (ALS) [PATH:ko05014-Map:ko05014];|Metabolism; Amino Acid Metabolism; Tryptophan metabolism [PATH:ko00380-Map:ko00380];|Metabolism; Energy Metabolism; Methane metabolism [PATH:ko00680-Map:ko00680];|	lin2920	1e-146	Lin	P	COG0753	Catalase	METABOLISM	Inorganic ion transport and metabolism	|%IPR002226:Catalase haem-binding site :%IPR010582:Catalase immune-responsive domain|	|GO:0004096:catalase activity|GO:0020037:heme binding|		|GO:0006979:response to oxidative stress|GO:0055114:oxidation-reduction process|
HXZ_High_Quality_EST.seq.Contig5022	2010	47.41	Y	49	|HXZ_N_131_55-G07-M13F_20_G07_2.ab1|HXZ_N_219_43-C06-M13F_20_C06_2.ab1|HXZ_N_19_75-C10-M13F_20_C10_1.ab1|HXZ_N_11_33-A05-M13F_20_A05_1.ab1|HXZ_N_174_71-G09-M13F_20_G09_2.ab1|HXZ_N_115_43-C06-M13F_20_C06_1.ab1|HXZ_N_2_27-C04-M13F_20_C04_1.ab1|HXZ_N_122_29-E04-M13F_20_E04_2.ab1|HXZ_N_73_25-A04-M13F_20_A04_1.ab1|HXZ_N_223_82-B11-M13F_20_B11_2.ab1|HXZ_N_119_55-G07-M13F_20_G07_2.ab1|HXZ_N_135_31-G04-M…	81	899	819	49.94	ref|NM_104833.2|	96	1657	0	Arabidopsis thaliana light-harvesting complex I chlorophyll a/b binding protein 3 (LHCA3) mRNA, complete cds	gb|AAD28771.1|AF134124_1	99	543	1e-152	Lhcb2 protein [Arabidopsis thaliana]	sp|P27518|CB21_GOSHI	84	466	1e-161	Chlorophyll a-b binding protein 151, chloroplastic OS=Gossypium hirsutum GN=CAB-151 PE=2 SV=2	ath:AT2G05100	99	541	1e-151	LHCB2.1; chlorophyll binding; K08913 light-harvesting complex II chlorophyll a/b binding protein 2	|Metabolism; Energy Metabolism; Photosynthesis - antenna proteins [PATH:ko00196-Map:ko00196];|Metabolism; Energy Metabolism; Photosynthesis proteins [BR:ko00194];|									|%IPR001344:Chlorophyll A-B binding protein, plant :%IPR022796:Chlorophyll A-B binding protein|		|GO:0016020:membrane|	|GO:0009765:photosynthesis, light harvesting|
HXZ_High_Quality_EST.seq.Contig5021	1757	44.79	Y	44	|HXZ_N_4_50-B07-M13F_20_B07_1.ab1|HXZ_N_79_29-E04-M13F_20_E04_1.ab1|HXZ_N_88_32-H04-M13F_20_H04_1.ab1|HXZ_N_32_75-C10-M13F_20_C10_1.ab1|HXZ_N_17_85-E11-M13F_20_E11_1.ab1|HXZ_N_117_40-H05-M13F_20_H05_1.ab1|HXZ_N_54_22-F03-M13F_20_F03_1.ab1|HXZ_N_73_29-E04-M13F_20_E04_1.ab1|HXZ_N_176_41-A06-M13F_20_A06_2.ab1|HXZ_N_172_49-A07-M13F_20_A07_2.ab1|HXZ_N_207_28-D04-M13F_20_D04_2.ab1|HXZ_N_194_58-B08-M13F…	376	1500	1125	48.71	ref|XM_002881627.1|	95	2603	0	Arabidopsis lyrata subsp. lyrata hypothetical protein, mRNA	ref|XP_002881673.1|	98	930	0	hypothetical protein ARALYDRAFT_482998 [Arabidopsis lyrata subsp. lyrata] gb|EFH57932.1| hypothetical protein ARALYDRAFT_482998 [Arabidopsis lyrata subsp. lyrata]	sp|P10896|RCA_ARATH	93	876	0	Ribulose bisphosphate carboxylase/oxygenase activase, chloroplastic OS=Arabidopsis thaliana GN=RCA PE=1 SV=2	ath:AT2G39730	96	914	0	RCA; RCA (RUBISCO ACTIVASE); ADP binding / ATP binding / enzyme regulator/ ribulose-1,5-bisphosphate carboxylase/oxygenase activator		alr1533_1	1e-124	---	---	---	---	---	---	|%IPR003959:ATPase, AAA-type, core :%IPR027417:P-loop containing nucleoside triphosphate hydrolase|	|GO:0005524:ATP binding|
HXZ_High_Quality_EST.seq.Contig5014	717	38.08	Y	39	|HXZ_N_55_68-D09-M13F_20_D09_1.ab1|HXZ_N_80_32-H04-M13F_20_H04_1.ab1|HXZ_N_201_18-B03-M13F_20_B03_2.ab1|HXZ_N_104_53-E07-M13F_20_E07_1.ab1|HXZ_N_144_17-A03-M13F_20_A03_2.ab1|HXZ_N_61_34-B05-M13F_20_B05_1.ab1|HXZ_N_224_87-G11-M13F_20_G11_2.ab1|HXZ_N_51_05-E01-M13F_20_E01_1.ab1|HXZ_N_45_41-A06-M13F_20_A06_1.ab1|HXZ_N_28_52-D07-M13F_20_D07_1.ab1|HXZ_N_140_92-D12-M13F_20_D12_2.ab1|HXZ_N_9_83-C11-M13F…	60	194	135	49.63	dbj|AK230254.1|	87	305	3e-79	Arabidopsis thaliana mRNA for metallothionein-like protein, complete cds, clone: RAFL23-21-H02	gb|AFO70132.1|	95	110	3e-22	putative metallthionein protein type 1 [Brassica napus]						ath:AT1G07610	93	107	6e-22	MT1C; MT1C; copper ion binding
HXZ_High_Quality_EST.seq.Contig5019	1696	47.29	Y	39	|HXZ_N_70_13-E02-M13F_20_E02_1.ab1|HXZ_N_26_89-A12-M13F_20_A12_1.ab1|HXZ_N_81_04-D01-M13F_20_D01_1.ab1|HXZ_N_12_37-E05-M13F_20_E05_1.ab1|HXZ_N_170_92-D12-M13F_20_D12_2.ab1|HXZ_N_167_46-F06-M13F_20_F06_2.ab1|HXZ_N_161_80-H10-M13F_20_H10_2.ab1|HXZ_N_43_07-G01-M13F_20_G01_1.ab1|HXZ_N_137_89-A12-M13F_20_A12_2.ab1|HXZ_N_48_20-D03-M13F_20_D03_1.ab1|HXZ_N_129_13-E02-M13F_20_E02_2.ab1|HXZ_N_50_50-B07-M13…	385	1425	1041	49.28	ref|NM_179989.2|	94	2444	0	Arabidopsis thaliana ribulose bisphosphate carboxylase/oxygenase activase (RCA) mRNA, complete cds	ref|XP_002881673.1|	97	847	0	hypothetical protein ARALYDRAFT_482998 [Arabidopsis lyrata subsp. lyrata] gb|EFH57932.1| hypothetical protein ARALYDRAFT_482998 [Arabidopsis lyrata subsp. lyrata]	sp|P10896|RCA_ARATH	92	809	0	Ribulose bisphosphate carboxylase/oxygenase activase, chloroplastic OS=Arabidopsis thaliana GN=RCA PE=1 SV=2	ath:AT2G39730	94	834	0	RCA; RCA (RUBISCO ACTIVASE); ADP binding / ATP binding / enzyme regulator/ ribulose-1,5-bisphosphate carboxylase/oxygenase activator		alr1533_1	1e-124	---	---	---	---	---	---	|%IPR003959:ATPase, AAA-type, core :%IPR027417:P-loop containing nucleoside triphosphate hydrolase|	|GO:0005524:ATP binding|
HXZ_High_Quality_EST.seq.Contig5016	1679	45.68	Y	38	|HXZ_N_58_56-H07-M13F_20_H07_1.ab1|HXZ_N_200_24-H03-M13F_20_H03_2.ab1|HXZ_N_16_15-G02-M13F_20_G02_1.ab1|HXZ_N_99_12-D02-M13F_20_D02_1.ab1|HXZ_N_40_87-G11-M13F_20_G11_1.ab1|HXZ_N_202_86-F11-M13F_20_F11_2.ab1|HXZ_N_11_66-B09-M13F_20_B09_1.ab1|HXZ_N_89_30-F04-M13F_20_F04_1.ab1|HXZ_N_24_75-C10-M13F_20_C10_1.ab1|HXZ_N_218_92-D12-M13F_20_D12_2.ab1|HXZ_N_82_42-B06-M13F_20_B06_1.ab1|HXZ_N_174_38-F05-M13F…	372	1514	1143	50.92	ref|NM_116771.5|	90	1493	0	Arabidopsis thaliana polyubiquitin 10 (UBQ10) mRNA, complete cds	gb|AFW66445.1|	99	737	0	ubiquitin2 [Zea mays]	sp|P69322|UBIQP_PEA	100	736	0	Polyubiquitin OS=Pisum sativum GN=PU1 PE=2 SV=2	vvi:100267431	100	736	0	similar to polyubiquitin; K08770 ubiquitin C	|Genetic Information Processing; Folding, Sorting and Degradation; Ubiquitin system [BR:ko04121];|Organismal Systems; Endocrine System; PPAR signaling pathway [PATH:ko03320-Map:ko03320];|	YLL039c	0	Sce	O	COG5272	Ubiquitin	CELLULAR PROCESSES AND SIGNALING	Posttranslational modification, protein turnover, chaperones	|%IPR000626:Ubiquitin domain :%IPR019954:Ubiquitin conserved site|	|GO:0005515:protein binding|
HXZ_High_Quality_EST.seq.Contig5017	1030	50.1	Y	38	|HXZ_N_228_58-B08-M13F_20_B08_2.ab1|HXZ_N_133_05-E01-M13F_20_E01_2.ab1|HXZ_N_144_42-B06-M13F_20_B06_2.ab1|HXZ_N_177_69-E09-M13F_20_E09_2.ab1|HXZ_N_173_66-B09-M13F_20_B09_2.ab1|HXZ_N_214_73-A10-M13F_20_A10_2.ab1|HXZ_N_123_16-H02-M13F_20_H02_2.ab1|HXZ_N_5_08-H01-M13F_20_H01_1.ab1|HXZ_N_67_91-C12-M13F_20_C12_1.ab1|HXZ_N_34_05-E01-M13F_20_E01_1.ab1|HXZ_N_61_93-E12-M13F_20_E12_1.ab1|HXZ_N_105_27-C04-M…	48	848	801	55.68	ref|XM_002893542.1|	94	1471	0	Arabidopsis lyrata subsp. lyrata hypothetical protein, mRNA	ref|NP_564339.1|	98	537	1e-150	chlorophyll a-b binding protein 2/3 [Arabidopsis thaliana] ref|NP_564340.1| chlorophyll a-b binding protein 2/3 [Arabidopsis thaliana] sp|P0CJ48.1|CB1A_ARATH RecName: Full=Chlorophyll a-b binding protein 2, chloroplastic; AltName: Full=Chlorophyll a-b protein 165; Short=CAB-165; AltName: Full=LHCII type I CAB-2; Flags: Precursor sp|Q8VZ87.2|CB1B_ARATH RecName: Full=Chlorophyll a-b binding protein…	sp|Q8VZ87|CB1B_ARATH	98	537	0	Chlorophyll a-b binding protein 3, chloroplastic OS=Arabidopsis thaliana GN=LHCB1.2 PE=1 SV=2	ath:AT1G29920	98	537	1e-151	CAB2; CAB2 (CHLOROPHYLL A/B-BINDING PROTEIN 2); chlorophyll binding; K08912 light-harvesting complex II chlorophyll a/b binding protein 1	|Metabolism; Energy Metabolism; Photosynthesis - antenna proteins [PATH:ko00196-Map:ko00196];|Metabolism; Energy Metabolism; Photosynthesis proteins [BR:ko00194];|									|%IPR001344:Chlorophyll A-B binding protein, plant :%IPR022796:Chlorophyll A-B binding protein|		|GO:0016020:membrane|	|GO:0009765:photosynthesis, light harvesting|
HXZ_High_Quality_EST.seq.Contig5015	933	44.37	Y	37	|HXZ_N_32_07-G01-M13F_20_G01_1.ab1|HXZ_N_160_22-F03-M13F_20_F03_2.ab1|HXZ_N_166_28-D04-M13F_20_D04_2.ab1|HXZ_N_116_53-E07-M13F_20_E07_1.ab1|HXZ_N_144_67-C09-M13F_20_C09_2.ab1|HXZ_N_26_15-G02-M13F_20_G02_1.ab1|HXZ_N_148_29-E04-M13F_20_E04_2.ab1|HXZ_N_187_08-H01-M13F_20_H01_2.ab1|HXZ_N_118_92-D12-M13F_20_D12_2.ab1|HXZ_N_87_53-E07-M13F_20_E07_1.ab1|HXZ_N_22_47-G06-M13F_20_G06_1.ab1|HXZ_N_50_58-B08-M…	70	705	636	49.84	ref|NM_116486.2|	90	1140	0	Arabidopsis thaliana glutathione S-transferase PM24 (GSTF2) mRNA, complete cds	ref|NP_178394.1|	94	407	1e-111	glutathione S-transferase 16 [Arabidopsis thaliana] sp|Q9SLM6.1|GSTF3_ARATH RecName: Full=Glutathione S-transferase F3; Short=AtGSTF3; AltName: Full=GST class-phi member 3; AltName: Full=Glutathione S-transferase 16 gb|AAG30130.1|AF288181_1 glutathione S-transferase [Arabidopsis thaliana] gb|AAC32912.1| putative glutathione S-transferase [Arabidopsis thaliana] gb|ABD94077.1| At2g02930 [Arabidopsi…	sp|Q9SLM6|GSTF3_ARATH	94	407	1e-144	Glutathione S-transferase F3 OS=Arabidopsis thaliana GN=GSTF3 PE=1 SV=1	ath:AT2G02930	94	407	1e-112	ATGSTF3 (GLUTATHIONE S-TRANSFERASE F3); glutathione transferase; K00799 glutathione S-transferase [EC:2.5.1.18]	|Metabolism; Metabolism of Other Amino Acids; Glutathione metabolism [PATH:ko00480-Map:ko00480];|Metabolism; Xenobiotics Biodegradation and Metabolism; Drug metabolism - cytochrome P450 [PATH:ko00982-Map:ko00982];|Metabolism; Xenobiotics Biodegradation and Metabolism; Metabolism of xenobiotics by cytochrome P450 [PATH:ko00980-Map:ko00980];|	mll0034	4e-21	Mlo	O	COG0625	Glutathione S-transferase	CELLULAR PROCESSES AND SIGNALING	Posttranslational modification, protein turnover, chaperones	|%IPR004045:Glutathione S-transferase, N-terminal :%IPR004046:Glutathione S-transferase, C-terminal|	|GO:0005515:protein binding|
HXZ_High_Quality_EST.seq.Contig5005	793	42.75	Y	33	|HXZ_N_201_54-F07-M13F_20_F07_2.ab1|HXZ_N_125_48-H06-M13F_20_H06_2.ab1|HXZ_N_113_36-D05-M13F_20_D05_1.ab1|HXZ_N_122_37-E05-M13F_20_E05_2.ab1|HXZ_N_47_87-G11-M13F_20_G11_1.ab1|HXZ_N_48_43-C06-M13F_20_C06_1.ab1|HXZ_N_44_79-G10-M13F_20_G10_1.ab1|HXZ_N_9_03-C01-M13F_20_C01_1.ab1|HXZ_N_70_06-F01-M13F_20_F01_1.ab1|HXZ_N_12_19-C03-M13F_20_C03_1.ab1|HXZ_N_174_70-F09-M13F_20_F09_2.ab1|HXZ_N_88_56-H07-M13F…	34	195	162	53.09	gb|CP002684.1|	88	420	1e-114	Arabidopsis thaliana chromosome 1, complete sequence	ref|NP_178025.1|	96	102	8e-62	photosystem II subunit R [Arabidopsis thaliana] sp|P27202.1|PSBR_ARATH RecName: Full=Photosystem II 10 kDa polypeptide, chloroplastic; Flags: Precursor emb|CAA39441.1| photosystem II 10 kDa polypeptide [Arabidopsis thaliana] gb|AAC17052.1| Match to photosystem II 10kDa polypeptide gb|X55970. ESTs gb|Z17693, gb|N37616, gb|T41858, gb|T88021, gb|R37531, gb|T04679, gb|N37520, gb|N64965, gb|Z17592 and…	sp|P27202|PSBR_ARATH	96	102	8e-45	Photosystem II 10 kDa polypeptide, chloroplastic OS=Arabidopsis thaliana GN=PSBR PE=1 SV=1	ath:AT1G79040	96	102	2e-62	PSBR; PSBR (photosystem II subunit R); K03541 photosystem II 10kDa protein	|Metabolism; Energy Metabolism; Photosynthesis [PATH:ko00195-Map:ko00195];|Metabolism; Energy Metabolism; Photosynthesis proteins [BR:ko00194];|									|%IPR006814:Photosystem II PsbR :|		|GO:0009523:photosystem II|GO:0009654:oxygen evolving complex|GO:0042651:thylakoid membrane|	|GO:0015979:photosynthesis|
HXZ_High_Quality_EST.seq.Contig5013	875	41.03	Y	33	|HXZ_N_48_51-C07-M13F_20_C07_1.ab1|HXZ_N_9_44-D06-M13F_20_D06_1.ab1|HXZ_N_24_46-F06-M13F_20_F06_1.ab1|HXZ_N_77_42-B06-M13F_20_B06_1.ab1|HXZ_N_185_52-D07-M13F_20_D07_2.ab1|HXZ_N_107_15-G02-M13F_20_G02_1.ab1|HXZ_N_132_37-E05-M13F_20_E05_2.ab1|HXZ_N_38_76-D10-M13F_20_D10_1.ab1|HXZ_N_211_84-D11-M13F_20_D11_2.ab1|HXZ_N_39_03-C01-M13F_20_C01_1.ab1|HXZ_N_81_61-E08-M13F_20_E08_1.ab1|HXZ_N_157_17-A03-M13F…	558	40	519	45.66	gb|AY088605.1|	89	924	0	Arabidopsis thaliana clone 8290 mRNA, complete sequence	dbj|BAJ33998.1|	92	323	3e-86	unnamed protein product [Thellungiella halophila]	sp|Q944W6|TCTP_BRAOL	81	278	3e-94	Translationally-controlled tumor protein homolog OS=Brassica oleracea GN=TCTP PE=2 SV=1	ath:AT3G16640	90	318	4e-85	TCTP; TCTP (TRANSLATIONALLY CONTROLLED TUMOR PROTEIN)		YKL056c	6e-24	---	---	---	---	---	---	|%IPR011057:Mss4-like :%IPR011323:Mss4/translationally controlled tumour-associated TCTP|
HXZ_High_Quality_EST.seq.Contig5011	1143	46.02	Y	31	|HXZ_N_23_75-C10-M13F_20_C10_1.ab1|HXZ_N_146_18-B03-M13F_20_B03_2.ab1|HXZ_N_124_17-A03-M13F_20_A03_2.ab1|HXZ_N_17_65-A09-M13F_20_A09_1.ab1|HXZ_N_74_63-G08-M13F_20_G08_1.ab1|HXZ_N_1-D06-M13F_20_D06_1.ab1|HXZ_N_16_85-E11-M13F_20_E11_1.ab1|HXZ_N_162_55-G07-M13F_20_G07_2.ab1|HXZ_N_173_41-A06-M13F_20_A06_2.ab1|HXZ_N_135_78-F10-M13F_20_F10_2.ab1|HXZ_N_108_06-F01-M13F_20_F01_1.ab1|HXZ_N_190_57-A08-M13F_…	485	982	498	50.4	gb|CP002684.1|	94	1413	0	Arabidopsis thaliana chromosome 1, complete sequence	ref|NP_176347.1|	98	423	1e-146	light-harvesting complex I chlorophyll a/b binding protein 3 [Arabidopsis thaliana] ref|NP_001185280.1| light-harvesting complex I chlorophyll a/b binding protein 3 [Arabidopsis thaliana] gb|AAD25555.1|AC005850_12 PSI type III chlorophyll a/b-binding protein [Arabidopsis thaliana] gb|AAL24361.1| PSI type III chlorophyll a/b-binding protein [Arabidopsis thaliana] gb|AAM13369.1| PSI type III chloro…	sp|P27522|CB13_SOLLC	88	373	1e-128	Chlorophyll a-b binding protein 8, chloroplastic OS=Solanum lycopersicum GN=CAB8 PE=3 SV=1	vvi:100232927	88	386	1e-133	LHCA3; chlorophyll a/b binding protein; K08909 light-harvesting complex I chlorophyll a/b binding protein 3	|Metabolism; Energy Metabolism; Photosynthesis - antenna proteins [PATH:ko00196-Map:ko00196];|Metabolism; Energy Metabolism; Photosynthesis proteins [BR:ko00194];|									|%IPR001344:Chlorophyll A-B binding protein, plant :%IPR022796:Chlorophyll A-B binding protein|		|GO:0016020:membrane|	|GO:0009765:photosynthesis, light harvesting|
HXZ_High_Quality_EST.seq.Contig5012	903	44.52	Y	31	|HXZ_N_22_62-F08-M13F_20_F08_1.ab1|HXZ_N_47_05-E01-M13F_20_E01_1.ab1|HXZ_N_137_54-F07-M13F_20_F07_2.ab1|HXZ_N_132_77-E10-M13F_20_E10_2.ab1|HXZ_N_33_32-H04-M13F_20_H04_1.ab1|HXZ_N_105_01-A01-M13F_20_A01_1.ab1|HXZ_N_54_17-A03-M13F_20_A03_1.ab1|HXZ_N_10_95-G12-M13F_20_G12_1.ab1|HXZ_N_14_25-A04-M13F_20_A04_1.ab1|HXZ_N_67_79-G10-M13F_20_G10_1.ab1|HXZ_N_56_23-G03-M13F_20_G03_1.ab1|HXZ_N_108_20-D03-M13F…	70	708	639	49.61	ref|NM_116486.2|	90	1027	0	Arabidopsis thaliana glutathione S-transferase PM24 (GSTF2) mRNA, complete cds	ref|NP_178394.1|	93	405	1e-111	glutathione S-transferase 16 [Arabidopsis thaliana] sp|Q9SLM6.1|GSTF3_ARATH RecName: Full=Glutathione S-transferase F3; Short=AtGSTF3; AltName: Full=GST class-phi member 3; AltName: Full=Glutathione S-transferase 16 gb|AAG30130.1|AF288181_1 glutathione S-transferase [Arabidopsis thaliana] gb|AAC32912.1| putative glutathione S-transferase [Arabidopsis thaliana] gb|ABD94077.1| At2g02930 [Arabidopsi…	sp|Q9SLM6|GSTF3_ARATH	93	405	1e-143	Glutathione S-transferase F3 OS=Arabidopsis thaliana GN=GSTF3 PE=1 SV=1	ath:AT2G02930	93	405	1e-111	ATGSTF3 (GLUTATHIONE S-TRANSFERASE F3); glutathione transferase; K00799 glutathione S-transferase [EC:2.5.1.18]	|Metabolism; Metabolism of Other Amino Acids; Glutathione metabolism [PATH:ko00480-Map:ko00480];|Metabolism; Xenobiotics Biodegradation and Metabolism; Drug metabolism - cytochrome P450 [PATH:ko00982-Map:ko00982];|Metabolism; Xenobiotics Biodegradation and Metabolism; Metabolism of xenobiotics by cytochrome P450 [PATH:ko00980-Map:ko00980];|	mll0034	2e-21	Mlo	O	COG0625	Glutathione S-transferase	CELLULAR PROCESSES AND SIGNALING	Posttranslational modification, protein turnover, chaperones	|%IPR004045:Glutathione S-transferase, N-terminal :%IPR004046:Glutathione S-transferase, C-terminal|	|GO:0005515:protein binding|
HXZ_High_Quality_EST.seq.Contig5007	1312	47.64	Y	30	|HXZ_N_55_04-D01-M13F_20_D01_1.ab1|HXZ_N_189_07-G01-M13F_20_G01_2.ab1|HXZ_N_66_07-G01-M13F_20_G01_1.ab1|HXZ_N_14_60-D08-M13F_20_D08_1.ab1|HXZ_N_107_75-C10-M13F_20_C10_1.ab1|HXZ_N_187_73-A10-M13F_20_A10_2.ab1|HXZ_N_111_51-C07-M13F_20_C07_1.ab1|HXZ_N_160_27-C04-M13F_20_C04_2.ab1|HXZ_N_194_64-H08-M13F_20_H08_2.ab1|HXZ_N_7_23-G03-M13F_20_G03_1.ab1|HXZ_N_6_71-G09-M13F_20_G09_1.ab1|HXZ_N_19_37-E05-M13F…	628	1101	474	49.79	ref|NM_120069.4|	90	1503	0	Arabidopsis thaliana cysteine proteinase RD19a (RD19) mRNA, complete cds	dbj|BAJ33785.1|	92	698	0	unnamed protein product [Thellungiella halophila]	sp|P43296|RD19A_ARATH	88	642	0	Cysteine proteinase RD19a OS=Arabidopsis thaliana GN=RD19A PE=2 SV=1	ath:AT4G39090	92	694	0	RD19; RD19 (RESPONSIVE TO DEHYDRATION 19); cysteine-type endopeptidase/ cysteine-type peptidase		AF1946_2	2e-23	Afu	O	COG4870	Cysteine protease	CELLULAR PROCESSES AND SIGNALING	Posttranslational modification, protein turnover, chaperones	|%IPR000169:Cysteine peptidase, cysteine active site :%IPR000668:Peptidase C1A, papain C-terminal|	|GO:0008234:cysteine-type peptidase activity|		|GO:0006508:proteolysis|
HXZ_High_Quality_EST.seq.Contig5010	1435	49.76	Y	30	|HXZ_N_8_28-D04-M13F_20_D04_1.ab1|HXZ_N_120_32-H04-M13F_20_H04_2.ab1|HXZ_N_160_61-E08-M13F_20_E08_2.ab1|HXZ_N_6_66-B09-M13F_20_B09_1.ab1|HXZ_N_200_77-E10-M13F_20_E10_2.ab1|HXZ_N_22_86-F11-M13F_20_F11_1.ab1|HXZ_N_141_36-D05-M13F_20_D05_2.ab1|HXZ_N_151_92-D12-M13F_20_D12_2.ab1|HXZ_N_14_47-G06-M13F_20_G06_1.ab1|HXZ_N_156_40-H05-M13F_20_H05_2.ab1|HXZ_N_230_27-C04-M13F_20_C04_2.ab1|HXZ_N_182_63-G08-M1…	84	1277	1194	53.6	ref|NM_120057.3|	94	2125	0	Arabidopsis thaliana fructose-bisphosphate aldolase, class I (FBA2) mRNA, complete cds	ref|NP_568049.1|	98	775	0	fructose-bisphosphate aldolase, class I [Arabidopsis thaliana] sp|Q944G9.2|ALFC2_ARATH RecName: Full=Probable fructose-bisphosphate aldolase 2, chloroplastic; Flags: Precursor gb|AAU94433.1| At4g38970 [Arabidopsis thaliana] dbj|BAE98409.1| fructose-bisphosphate aldolase like protein [Arabidopsis thaliana] gb|AEE87002.1| fructose-bisphosphate aldolase, class I [Arabidopsis thaliana]	sp|Q944G9|ALFC2_ARATH	98	775	0	Probable fructose-bisphosphate aldolase 2, chloroplastic OS=Arabidopsis thaliana GN=FBA2 PE=1 SV=2	ath:AT4G38970	98	775	0	fructose-bisphosphate aldolase, putative; K01623 fructose-bisphosphate aldolase, class I [EC:4.1.2.13]	|Metabolism; Carbohydrate Metabolism; Fructose and mannose metabolism [PATH:ko00051-Map:ko00051];|Metabolism; Carbohydrate Metabolism; Glycolysis / Gluconeogenesis [PATH:ko00010-Map:ko00010];|Metabolism; Carbohydrate Metabolism; Pentose phosphate pathway [PATH:ko00030-Map:ko00030];|Metabolism; Energy Metabolism; Carbon fixation in photosynthetic organisms [PATH:ko00710-Map:ko00710];|	XF0826	1e-101	Xfa	G	COG3588	Fructose-1,6-bisphosphate aldolase	METABOLISM	Carbohydrate transport and metabolism	|%IPR000741:Fructose-bisphosphate aldolase, class-I :%IPR013785:Aldolase-type TIM barrel|	|GO:0003824:catalytic activity|GO:0004332:fructose-bisphosphate aldolase activity|		|GO:0006096:glycolysis|
HXZ_High_Quality_EST.seq.Contig5003	1434	49.58	Y	29	|HXZ_N_222_70-F09-M13F_20_F09_2.ab1|HXZ_N_201_69-E09-M13F_20_E09_2.ab1|HXZ_N_103_70-F09-M13F_20_F09_1.ab1|HXZ_N_84_95-G12-M13F_20_G12_1.ab1|HXZ_N_176_62-F08-M13F_20_F08_2.ab1|HXZ_N_111_76-D10-M13F_20_D10_1.ab1|HXZ_N_213_22-F03-M13F_20_F03_2.ab1|HXZ_N_212_17-A03-M13F_20_A03_2.ab1|HXZ_N_41_41-A06-M13F_20_A06_1.ab1|HXZ_N_89_44-D06-M13F_20_D06_1.ab1|HXZ_N_101_94-F12-M13F_20_F12_1.ab1|HXZ_N_185_68-D09…	76	1269	1194	53.6	ref|NM_120057.3|	94	2165	0	Arabidopsis thaliana fructose-bisphosphate aldolase, class I (FBA2) mRNA, complete cds	ref|NP_568049.1|	98	776	0	fructose-bisphosphate aldolase, class I [Arabidopsis thaliana] sp|Q944G9.2|ALFC2_ARATH RecName: Full=Probable fructose-bisphosphate aldolase 2, chloroplastic; Flags: Precursor gb|AAU94433.1| At4g38970 [Arabidopsis thaliana] dbj|BAE98409.1| fructose-bisphosphate aldolase like protein [Arabidopsis thaliana] gb|AEE87002.1| fructose-bisphosphate aldolase, class I [Arabidopsis thaliana]	sp|Q944G9|ALFC2_ARATH	98	776	0	Probable fructose-bisphosphate aldolase 2, chloroplastic OS=Arabidopsis thaliana GN=FBA2 PE=1 SV=2	ath:AT4G38970	98	776	0	fructose-bisphosphate aldolase, putative; K01623 fructose-bisphosphate aldolase, class I [EC:4.1.2.13]	|Metabolism; Carbohydrate Metabolism; Fructose and mannose metabolism [PATH:ko00051-Map:ko00051];|Metabolism; Carbohydrate Metabolism; Glycolysis / Gluconeogenesis [PATH:ko00010-Map:ko00010];|Metabolism; Carbohydrate Metabolism; Pentose phosphate pathway [PATH:ko00030-Map:ko00030];|Metabolism; Energy Metabolism; Carbon fixation in photosynthetic organisms [PATH:ko00710-Map:ko00710];|	XF0826	1e-101	Xfa	G	COG3588	Fructose-1,6-bisphosphate aldolase	METABOLISM	Carbohydrate transport and metabolism	|%IPR000741:Fructose-bisphosphate aldolase, class-I :%IPR013785:Aldolase-type TIM barrel|	|GO:0003824:catalytic activity|GO:0004332:fructose-bisphosphate aldolase activity|		|GO:0006096:glycolysis|
HXZ_High_Quality_EST.seq.Contig5006	1174	48.72	Y	29	|HXZ_N_128_36-D05-M13F_20_D05_2.ab1|HXZ_N_68_66-B09-M13F_20_B09_1.ab1|HXZ_N_104_44-D06-M13F_20_D06_1.ab1|HXZ_N_147_69-E09-M13F_20_E09_2.ab1|HXZ_N_142_96-H12-M13F_20_H12_2.ab1|HXZ_N_211_56-H07-M13F_20_H07_2.ab1|HXZ_N_217_75-C10-M13F_20_C10_2.ab1|HXZ_N_6_61-E08-M13F_20_E08_1.ab1|HXZ_N_202_19-C03-M13F_20_C03_2.ab1|HXZ_N_64_15-G02-M13F_20_G02_1.ab1|HXZ_N_7_39-G05-M13F_20_G05_1.ab1|HXZ_N_104_38-F05-M1…	37	753	717	58.86	gb|CP002684.1|	89	202	5e-48	Arabidopsis thaliana chromosome 1, complete sequence	ref|XP_002888632.1|	52	293	5e-77	hypothetical protein ARALYDRAFT_894548 [Arabidopsis lyrata subsp. lyrata] gb|EFH64891.1| hypothetical protein ARALYDRAFT_894548 [Arabidopsis lyrata subsp. lyrata]						ath:AT1G67870	51	271	7e-71	glycine-rich protein
HXZ_High_Quality_EST.seq.Contig4997	515	38.25	Y	28	|HXZ_N_139_10-B02-M13F_20_B02_2.ab1|HXZ_N_144_90-B12-M13F_20_B12_2.ab1|HXZ_N_7_14-F02-M13F_20_F02_1.ab1|HXZ_N_40_40-H05-M13F_20_H05_1.ab1|HXZ_N_48_81-A11-M13F_20_A11_1.ab1|HXZ_N_136_37-E05-M13F_20_E05_2.ab1|HXZ_N_27_77-E10-M13F_20_E10_1.ab1|HXZ_N_203_60-D08-M13F_20_D08_2.ab1|HXZ_N_16_08-H01-M13F_20_H01_1.ab1|HXZ_N_176_94-F12-M13F_20_F12_2.ab1|HXZ_N_187_70-F09-M13F_20_F09_2.ab1|HXZ_N_204_87-G11-M1…	39	278	240	45.83	gb|DQ226632.1|	89	428	1e-116	Boechera divaricarpa isolate SLW-4-G05 mRNA sequence	gb|AAY27738.1|	93	169	3e-40	putative plant defensin PDF1.3 [Arabidopsis halleri] emb|CCD74541.1| defensin [Arabidopsis halleri subsp. halleri]	sp|O80994|DEF15_ARATH	77	139	3e-42	Putative defensin-like protein 15 OS=Arabidopsis thaliana GN=PDF1.2B PE=2 SV=1	ath:AT2G26020	88	161	2e-38	PDF1.2b (plant defensin 1.2b)										|%IPR003614:Knottin, scorpion toxin-like :%IPR008176:Gamma thionin|			|GO:0006952:defense response|
HXZ_High_Quality_EST.seq.Contig5000	878	43.28	Y	28	|HXZ_N_90_02-B01-M13F_20_B01_1.ab1|HXZ_N_114_95-G12-M13F_20_G12_1.ab1|HXZ_N_140_85-E11-M13F_20_E11_2.ab1|HXZ_N_2_06-F01-M13F_20_F01_1.ab1|HXZ_N_208_63-G08-M13F_20_G08_2.ab1|HXZ_N_9_36-D05-M13F_20_D05_1.ab1|HXZ_N_224_40-H05-M13F_20_H05_2.ab1|HXZ_N_65_75-C10-M13F_20_C10_1.ab1|HXZ_N_171_58-B08-M13F_20_B08_2.ab1|HXZ_N_71_46-F06-M13F_20_F06_1.ab1|HXZ_N_227_85-E11-M13F_20_E11_2.ab1|HXZ_N_59_61-E08-M13F…	566	42	525	45.14	gb|AY088605.1|	91	846	0	Arabidopsis thaliana clone 8290 mRNA, complete sequence	dbj|BAJ33998.1|	91	318	1e-84	unnamed protein product [Thellungiella halophila]	sp|P31265|TCTP_ARATH	80	275	6e-93	Translationally-controlled tumor protein homolog OS=Arabidopsis thaliana GN=TCTP PE=1 SV=2	ath:AT3G16640	89	313	8e-84	TCTP; TCTP (TRANSLATIONALLY CONTROLLED TUMOR PROTEIN)		YKL056c	1e-24	---	---	---	---	---	---	|%IPR011057:Mss4-like :%IPR011323:Mss4/translationally controlled tumour-associated TCTP|
HXZ_High_Quality_EST.seq.Contig5001	1108	50.09	Y	28	|HXZ_N_20_89-A12-M13F_20_A12_1.ab1|HXZ_N_96_33-A05-M13F_20_A05_1.ab1|HXZ_N_171_55-G07-M13F_20_G07_2.ab1|HXZ_N_130_67-C09-M13F_20_C09_2.ab1|HXZ_N_91_42-B06-M13F_20_B06_1.ab1|HXZ_N_28_94-F12-M13F_20_F12_1.ab1|HXZ_N_209_11-C02-M13F_20_C02_2.ab1|HXZ_N_41_07-G01-M13F_20_G01_1.ab1|HXZ_N_228_92-D12-M13F_20_D12_2.ab1|HXZ_N_19_24-H03-M13F_20_H03_1.ab1|HXZ_N_56_68-D09-M13F_20_D09_1.ab1|HXZ_N_54_53-E07-M13F…	51	920	870	54.6	ref|XM_002872959.1|	94	1356	0	Arabidopsis lyrata subsp. lyrata chlorophyll a/b-binding protein CP29, mRNA	ref|XP_002873005.1|	97	571	1e-160	chlorophyll a/b-binding protein CP29 [Arabidopsis lyrata subsp. lyrata] gb|EFH49264.1| chlorophyll a/b-binding protein CP29 [Arabidopsis lyrata subsp. lyrata]	sp|Q07473|CB4A_ARATH	92	519	0	Chlorophyll a-b binding protein CP29.1, chloroplastic OS=Arabidopsis thaliana GN=LHCB4.1 PE=1 SV=1	ath:AT5G01530	96	565	1e-159	chlorophyll A-B binding protein CP29 (LHCB4); K08915 light-harvesting complex II chlorophyll a/b binding protein 4	|Metabolism; Energy Metabolism; Photosynthesis - antenna proteins [PATH:ko00196-Map:ko00196];|Metabolism; Energy Metabolism; Photosynthesis proteins [BR:ko00194];|									|%IPR001344:Chlorophyll A-B binding protein, plant :%IPR022796:Chlorophyll A-B binding protein|		|GO:0016020:membrane|	|GO:0009765:photosynthesis, light harvesting|
HXZ_High_Quality_EST.seq.Contig5009	861	35.77	Y	28	|HXZ_N_74_36-D05-M13F_20_D05_1.ab1|HXZ_N_190_03-C01-M13F_20_C01_2.ab1|HXZ_N_155_55-G07-M13F_20_G07_2.ab1|HXZ_N_216_16-H02-M13F_20_H02_2.ab1|HXZ_N_215_34-B05-M13F_20_B05_2.ab1|HXZ_N_110_29-E04-M13F_20_E04_1.ab1|HXZ_N_26_25-A04-M13F_20_A04_1.ab1|HXZ_N_118_78-F10-M13F_20_F10_2.ab1|HXZ_N_134_94-F12-M13F_20_F12_2.ab1|HXZ_N_215_48-H06-M13F_20_H06_2.ab1|HXZ_N_188_31-G04-M13F_20_G04_2.ab1|HXZ_N_196_95-G1…	192	49	144	30.56	gb|DQ226793.1|	96	609	1e-170	Boechera divaricarpa isolate SLW-B-C02 mRNA sequence	ref|XP_002893099.1|	96	154	2e-35	DNA-damage-repair/toleration protein 112 [Arabidopsis lyrata subsp. lyrata] gb|EFH69358.1| DNA-damage-repair/toleration protein 112 [Arabidopsis lyrata subsp. lyrata]	sp|P00294|PLAS_CAPBU	89	144	1e-42	Plastocyanin OS=Capsella bursa-pastoris GN=PETE PE=1 SV=1	ath:AT1G20340	89	152	3e-35	DRT112; DRT112; copper ion binding / electron carrier; K02638 plastocyanin	|Metabolism; Energy Metabolism; Photosynthesis [PATH:ko00195-Map:ko00195];|Metabolism; Energy Metabolism; Photosynthesis proteins [BR:ko00194];|	sll0199	1e-15	Syn	C	COG3794	Plastocyanin	METABOLISM	Energy production and conversion	|%IPR000923:Blue (type 1) copper domain :%IPR001235:Blue (type 1) copper protein|	|GO:0005507:copper ion binding|GO:0009055:electron carrier activity|
HXZ_High_Quality_EST.seq.Contig5002	505	37.43	Y	26	|HXZ_N_138_76-D10-M13F_20_D10_2.ab1|HXZ_N_9_89-A12-M13F_20_A12_1.ab1|HXZ_N_214_58-B08-M13F_20_B08_2.ab1|HXZ_N_30_95-G12-M13F_20_G12_1.ab1|HXZ_N_105_25-A04-M13F_20_A04_1.ab1|HXZ_N_161_10-B02-M13F_20_B02_2.ab1|HXZ_N_19_58-B08-M13F_20_B08_1.ab1|HXZ_N_182_40-H05-M13F_20_H05_2.ab1|HXZ_N_77_37-E05-M13F_20_E05_1.ab1|HXZ_N_75_40-H05-M13F_20_1.ab1|HXZ_N_163_82-B11-M13F_20_B11_2.ab1|HXZ_N_48_60-D08-M13F_20…	37	276	240	45.83	gb|DQ226632.1|	91	507	1e-140	Boechera divaricarpa isolate SLW-4-G05 mRNA sequence	gb|AAY27738.1|	92	164	5e-39	putative plant defensin PDF1.3 [Arabidopsis halleri] emb|CCD74541.1| defensin [Arabidopsis halleri subsp. halleri]	sp|P69241|DEF1_RAPSA	90	164	3e-52	Defensin-like protein 1 OS=Raphanus sativus GN=AFP1 PE=1 SV=1	ath:AT2G26020	90	160	2e-38	PDF1.2b (plant defensin 1.2b)										|%IPR003614:Knottin, scorpion toxin-like :%IPR008176:Gamma thionin|			|GO:0006952:defense response|
HXZ_High_Quality_EST.seq.Contig4998	988	49.8	Y	25	|HXZ_N_61_31-G04-M13F_20_G04_1.ab1|HXZ_N_162_16-H02-M13F_20_H02_2.ab1|HXZ_N_98_51-C07-M13F_20_C07_1.ab1|HXZ_N_134_24-H03-M13F_20_H03_2.ab1|HXZ_N_55_65-A09-M13F_20_A09_1.ab1|HXZ_N_161_33-A05-M13F_20_A05_2.ab1|HXZ_N_181_67-C09-M13F_20_C09_2.ab1|HXZ_N_213_20-D03-M13F_20_D03_2.ab1|HXZ_N_114_84-D11-M13F_20_D11_1.ab1|HXZ_N_40_46-F06-M13F_20_F06_1.ab1|HXZ_N_222_06-F01-M13F_20_F01_2.ab1|HXZ_N_87_74-B10-M…	30	797	768	53.91	ref|NM_116012.4|	94	1386	0	Arabidopsis thaliana photosystem I light harvesting complex protein (LHCA2) mRNA, complete cds	ref|XP_002876615.1|	97	526	1e-147	Lhca2 protein [Arabidopsis lyrata subsp. lyrata] gb|EFH52874.1| Lhca2 protein [Arabidopsis lyrata subsp. lyrata]	sp|P13869|CB12_PETHY	90	442	1e-157	Chlorophyll a-b binding protein, chloroplastic OS=Petunia hybrida PE=2 SV=1	ath:AT3G61470	97	526	1e-147	LHCA2; LHCA2; chlorophyll binding; K08908 light-harvesting complex I chlorophyll a/b binding protein 2	|Metabolism; Energy Metabolism; Photosynthesis - antenna proteins [PATH:ko00196-Map:ko00196];|Metabolism; Energy Metabolism; Photosynthesis proteins [BR:ko00194];|									|%IPR001344:Chlorophyll A-B binding protein, plant :%IPR022796:Chlorophyll A-B binding protein|		|GO:0016020:membrane|	|GO:0009765:photosynthesis, light harvesting|
HXZ_High_Quality_EST.seq.Contig4999	821	46.77	Y	25	|HXZ_N_98_29-E04-M13F_20_E04_1.ab1|HXZ_N_11_41-A06-M13F_20_A06_1.ab1|HXZ_N_135_08-H01-M13F_20_H01_2.ab1|HXZ_N_106_78-F10-M13F_20_F10_1.ab1|HXZ_N_172_93-E12-M13F_20_E12_2.ab1|HXZ_N_176_24-H03-M13F_20_H03_2.ab1|HXZ_N_36_04-D01-M13F_20_D01_1.ab1|HXZ_N_29_57-A08-M13F_20_A08_1.ab1|HXZ_N_147_63-G08-M13F_20_G08_2.ab1|HXZ_N_146_46-F06-M13F_20_F06_2.ab1|HXZ_N_35_11-C02-M13F_20_C02_1.ab1|HXZ_N_120_53-E07-M…	25	681	657	51.29	ref|NM_117349.2|	92	1090	0	Arabidopsis thaliana photosystem I reaction center subunit XI (PSAL) mRNA, complete cds	ref|NP_193016.1|	95	415	1e-114	photosystem I reaction center subunit XI [Arabidopsis thaliana] sp|Q9SUI4.2|PSAL_ARATH RecName: Full=Photosystem I reaction center subunit XI, chloroplastic; Short=PSI-L; AltName: Full=PSI subunit V; Flags: Precursor gb|AAL16216.1|AF428447_1 AT4g12800/T20K18_150 [Arabidopsis thaliana] gb|AAL48225.1|AF446350_1 AT4g12800/T20K18_150 [Arabidopsis thaliana] emb|CAB40997.1| probable photosystem I chain…	sp|Q9SUI4|PSAL_ARATH	79	334	1e-116	Photosystem I reaction center subunit XI, chloroplastic OS=Arabidopsis thaliana GN=PSAL PE=1 SV=2	ath:AT4G12800	95	415	1e-114	PSAL; PSAL (photosystem I subunit L); K02699 photosystem I subunit XI	|Metabolism; Energy Metabolism; Photosynthesis [PATH:ko00195-Map:ko00195];|Metabolism; Energy Metabolism; Photosynthesis proteins [BR:ko00194];|	slr1655	1e-28	---	---	---	---	---	---	|%IPR003757:Photosystem I PsaL, reaction centre subunit XI :|		|GO:0009522:photosystem I|GO:0009538:photosystem I reaction center|	|GO:0015979:photosynthesis|
HXZ_High_Quality_EST.seq.Contig4996	1179	50.3	Y	24	|HXZ_N_130_11-C02-M13F_20_C02_2.ab1|HXZ_N_197_94-F12-M13F_20_F12_2.ab1|HXZ_N_190_10-B02-M13F_20_B02_2.ab1|HXZ_N_28_72-H09-M13F_20_H09_1.ab1|HXZ_N_178_53-E07-M13F_20_E07_2.ab1|HXZ_N_54_67-C09-M13F_20_C09_1.ab1|HXZ_N_47_59-C08-M13F_20_C08_1.ab1|HXZ_N_194_90-B12-M13F_20_B12_2.ab1|HXZ_N_16_44-D06-M13F_20_D06_1.ab1|HXZ_N_56_45-E06-M13F_20_E06_1.ab1|HXZ_N_174_29-E04-M13F_20_E04_2.ab1|HXZ_N_113_50-B07-M…	44	1039	996	53.01	ref|XM_002866708.1|	96	1842	0	Arabidopsis lyrata subsp. lyrata oxygen-evolving enhancer 33 (PSBO-1), mRNA	ref|XP_002866754.1|	98	651	0	oxygen-evolving enhancer 33 [Arabidopsis lyrata subsp. lyrata] gb|EFH43013.1| oxygen-evolving enhancer 33 [Arabidopsis lyrata subsp. lyrata]	sp|P23321|PSBO1_ARATH	97	642	0	Oxygen-evolving enhancer protein 1-1, chloroplastic OS=Arabidopsis thaliana GN=PSBO1 PE=1 SV=2	ath:AT5G66570	97	646	0	PSBO1; PSBO1 (PS II OXYGEN-EVOLVING COMPLEX 1); oxygen evolving/ poly(U) binding; K02716 photosystem II oxygen-evolving enhancer protein 1	|Metabolism; Energy Metabolism; Photosynthesis [PATH:ko00195-Map:ko00195];|Metabolism; Energy Metabolism; Photosynthesis proteins [BR:ko00194];|	all3854	5e-71	---	---	---	---	---	---	|%IPR002628:Photosystem II PsbO, manganese-stabilising :|	|GO:0005509:calcium ion binding|	|GO:0009523:photosystem II|GO:0009654:oxygen evolving complex|GO:0019898:extrinsic to membrane|	|GO:0015979:photosynthesis|GO:0042549:photosystem II stabilization|
HXZ_High_Quality_EST.seq.Contig4991	1141	45.31	Y	22	|HXZ_N_142_49-A07-M13F_20_A07_2.ab1|HXZ_N_80_09-A02-M13F_20_A02_1.ab1|HXZ_N_163_73-A10-M13F_20_A10_2.ab1|HXZ_N_69_87-G11-M13F_20_G11_1.ab1|HXZ_N_44_77-E10-M13F_20_E10_1.ab1|HXZ_N_105_22-F03-M13F_20_F03_1.ab1|HXZ_N_131_56-H07-M13F_20_H07_2.ab1|HXZ_N_111_72-H09-M13F_20_H09_1.ab1|HXZ_N_226_62-F08-M13F_20_F08_2.ab1|HXZ_N_132_62-F08-M13F_20_F08_2.ab1|HXZ_N_38_92-D12-M13F_20_D12_1.ab1|HXZ_N_23_87-G11-M…	133	888	756	49.47	ref|NM_114615.3|	94	1689	0	Arabidopsis thaliana chlorophyll a-b binding protein 4 (LHCA4) mRNA, complete cds	ref|NP_190331.3|	98	507	1e-141	chlorophyll a-b binding protein 4 [Arabidopsis thaliana] sp|P27521.1|CA4_ARATH RecName: Full=Chlorophyll a-b binding protein 4, chloroplastic; AltName: Full=LHCI type III CAB-4; Flags: Precursor gb|AAA32760.1| light-harvesting chlorophyll a/b binding protein [Arabidopsis thaliana] emb|CAB61973.1| CHLOROPHYLL A-B BINDING PROTEIN 4 PRECURSOR homolog [Arabidopsis thaliana] gb|AAM13079.1| chlorophyll…	sp|P27521|CA4_ARATH	98	507	0	Chlorophyll a-b binding protein 4, chloroplastic OS=Arabidopsis thaliana GN=LHCA4 PE=1 SV=1	ath:AT3G47470	98	507	1e-142	LHCA4; LHCA4 (LIGHT-HARVESTING CHLOROPHYLL-PROTEIN COMPLEX I SUBUNIT A4); chlorophyll binding; K08910 light-harvesting complex I chlorophyll a/b binding protein 4	|Metabolism; Energy Metabolism; Photosynthesis - antenna proteins [PATH:ko00196-Map:ko00196];|Metabolism; Energy Metabolism; Photosynthesis proteins [BR:ko00194];|									|%IPR001344:Chlorophyll A-B binding protein, plant :%IPR022796:Chlorophyll A-B binding protein|		|GO:0016020:membrane|	|GO:0009765:photosynthesis, light harvesting|
HXZ_High_Quality_EST.seq.Contig4993	1639	38.26	Y	22	|HXZ_N_131_95-G12-M13F_20_A11_2.ab1|HXZ_N_189_76-D10-M13F_20_D10_2.ab1|HXZ_N_184_39-G05-M13F_20_G05_2.ab1|HXZ_N_52_56-H07-M13F_20_H07_1.ab1|HXZ_N_2_46-F06-M13F_20_F06_1.ab1|HXZ_N_128_92-D12-M13F_20_D12_2.ab1|HXZ_N_200_43-C06-M13F_20_C06_2.ab1|HXZ_N_24_74-B10-M13F_20_B10_1.ab1|HXZ_N_11_31-G04-M13F_20_G04_1.ab1|HXZ_N_43_86-F11-M13F_20_F11_1.ab1|HXZ_N_84_91-C12-M13F_20_C12_1.ab1|HXZ_N_221_66-B09-M13…	128	784	657	43.23	ref|NM_111934.3|	92	1031	0	Arabidopsis thaliana haloacid dehalogenase-like hydrolase (AT3G10970) mRNA, complete cds	ref|NP_974277.1|	91	379	1e-102	haloacid dehalogenase-like hydrolase [Arabidopsis thaliana] gb|AEE74984.1| haloacid dehalogenase-like hydrolase [Arabidopsis thaliana]	sp|Q42403|TRXH3_ARATH	80	188	1e-56	Thioredoxin H3 OS=Arabidopsis thaliana GN=TRX3 PE=1 SV=1	ath:AT3G10970	91	372	1e-101	haloacid dehalogenase-like hydrolase family protein		SPAC7D4.07c	3e-18	Spo	OC	COG0526	Thiol-disulfide isomerase and thioredoxins	CELLULAR PROCESSES AND SIGNALING	Posttranslational modification, protein turnover, chaperones	|%IPR005746:Thioredoxin :%IPR012336:Thioredoxin-like fold|	|GO:0009055:electron carrier activity|GO:0015035:protein disulfide oxidoreductase activity|		|GO:0006662:glycerol ether metabolic process|GO:0045454:cell redox homeostasis|
HXZ_High_Quality_EST.seq.Contig4994	1266	46.21		22	|HXZ_N_88_67-C09-M13F_20_C09_1.ab1|HXZ_N_25_46-F06-M13F_20_F06_1.ab1|HXZ_N_163_24-H03-M13F_20_H03_2.ab1|HXZ_N_92_07-G01-M13F_20_G01_1.ab1|HXZ_N_61_08-H01-M13F_20_H01_1.ab1|HXZ_N_148_18-B03-M13F_20_B03_2.ab1|HXZ_N_144_51-C07-M13F_20_C07_2.ab1|HXZ_N_98_61-E08-M13F_20_E08_1.ab1|HXZ_N_82_90-B12-M13F_20_B12_1.ab1|HXZ_N_201_31-G04-M13F_20_G04_2.ab1|HXZ_N_71_10-B02-M13F_20_B02_1.ab1|HXZ_N_185_23-G03-M13…	36	1088	1053	48.81	ref|XM_002864308.1|	91	1402	0	Arabidopsis lyrata subsp. lyrata hypothetical protein, mRNA	ref|XP_002864354.1|	98	671	0	hypothetical protein ARALYDRAFT_918614 [Arabidopsis lyrata subsp. lyrata] gb|EFH40613.1| hypothetical protein ARALYDRAFT_918614 [Arabidopsis lyrata subsp. lyrata]	sp|Q38814|THI4_ARATH	86	560	0	Thiamine thiazole synthase, chloroplastic OS=Arabidopsis thaliana GN=THI1 PE=1 SV=1	ath:AT5G54770	97	659	0	THI1; THI1; protein homodimerization; K03146 thiamine biosynthetic enzyme	|Unclassified; Poorly Characterized; General function prediction only|	SPBC26H8.01	1e-101	Spo	H	COG1635	Flavoprotein involved in thiazole biosynthesis	METABOLISM	Coenzyme transport and metabolism	|%IPR002922:Thiazole biosynthetic enzyme Thi4 family :%IPR027495:Thiamine thiazole synthase|			|GO:0006950:response to stress|GO:0009228:thiamine biosynthetic process|
HXZ_High_Quality_EST.seq.Contig4990	1817	44.91	Y	21	|HXZ_N_59_23-G03-M13F_20_G03_1.ab1|HXZ_N_159_62-F08-M13F_20_F08_2.ab1|HXZ_N_122_86-F11-M13F_20_F11_2.ab1|HXZ_N_70_30-F04-M13F_20_F04_1.ab1|HXZ_N_73_19-C03-M13F_20_C03_1.ab1|HXZ_N_62_91-C12-M13F_20_C12_1.ab1|HXZ_N_38_63-G08-M13F_20_G08_1.ab1|HXZ_N_78_67-C09-M13F_20_C09_1.ab1|HXZ_N_37_18-B03-M13F_20_B03_1.ab1|HXZ_N_177_24-H03-M13F_20_H03_2.ab1|HXZ_N_98_88-H11-M13F_20_H11_1.ab1|HXZ_N_4_71-G09-M13F_2…	526	1623	1098	50.09	ref|XM_002882185.1|	94	2401	0	Arabidopsis lyrata subsp. lyrata S-adenosylmethionine decarboxylase (SAMDC), mRNA	ref|XP_002882231.1|	97	727	0	S-adenosylmethionine decarboxylase [Arabidopsis lyrata subsp. lyrata] gb|EFH58490.1| S-adenosylmethionine decarboxylase [Arabidopsis lyrata subsp. lyrata]	sp|Q96286|DCAM1_ARATH	93	654	0	S-adenosylmethionine decarboxylase proenzyme 1 OS=Arabidopsis thaliana GN=SAMDC1 PE=2 SV=2	ath:AT3G02470	96	724	0	SAMDC; SAMDC (S-ADENOSYLMETHIONINE DECARBOXYLASE); adenosylmethionine decarboxylase (EC:4.1.1.50); K01611 S-adenosylmethionine decarboxylase [EC:4.1.1.50]	|Metabolism; Amino Acid Metabolism; Arginine and proline metabolism [PATH:ko00330-Map:ko00330];|Metabolism; Amino Acid Metabolism; Cysteine and methionine metabolism [PATH:ko00270-Map:ko00270];|	SPBP4H10.05c	3e-37	---	---	---	---	---	---	|%IPR001985:S-adenosylmethionine decarboxylase :%IPR016067:S-adenosylmethionine decarboxylase, core|	|GO:0004014:adenosylmethionine decarboxylase activity|		|GO:0006597:spermine biosynthetic process|GO:0008295:spermidine biosynthetic process|
HXZ_High_Quality_EST.seq.Contig4992	788	42.39	Y	21	|HXZ_N_223_69-E09-M13F_20_E09_2.ab1|HXZ_N_7_55-G07-M13F_20_G07_1.ab1|HXZ_N_28_24-H03-M13F_20_H03_1.ab1|HXZ_N_39_40-H05-M13F_20_H05_1.ab1|HXZ_N_136_42-B06-M13F_20_B06_2.ab1|HXZ_N_128_54-F07-M13F_20_F07_2.ab1|HXZ_N_227_95-G12-M13F_20_G12_2.ab1|HXZ_N_195_37-E05-M13F_20_E05_2.ab1|HXZ_N_219_82-B11-M13F_20_B11_2.ab1|HXZ_N_198_82-B11-M13F_20_B11_2.ab1|HXZ_N_32_52-D07-M13F_20_D07_1.ab1|HXZ_N_70_68-D09-M1…	577	59	519	47.4	ref|XM_002893345.1|	92	954	0	Arabidopsis lyrata subsp. lyrata hypothetical protein, mRNA	ref|XP_002893391.1|	98	322	6e-86	hypothetical protein ARALYDRAFT_472745 [Arabidopsis lyrata subsp. lyrata] gb|EFH69650.1| hypothetical protein ARALYDRAFT_472745 [Arabidopsis lyrata subsp. lyrata]	sp|Q93VP3|IF5A2_ARATH	90	271	4e-92	Eukaryotic translation initiation factor 5A-2 OS=Arabidopsis thaliana GN=At1g26630 PE=1 SV=1	ath:AT1G69410	89	294	4e-78	ELF5A-3 (EUKARYOTIC ELONGATION FACTOR 5A-3); translation initiation factor; K03263 translation initiation factor eIF-5A	|Genetic Information Processing; Translation; Translation factors [BR:ko03012];|	YJR047c	1e-47	Sce	J	COG0231	Translation elongation factor P (EF-P)/translation initiation factor 5A (eIF-5A)	INFORMATION STORAGE AND PROCESSING	Translation, ribosomal structure and biogenesis	|%IPR001884:Translation elongation factor IF5A :%IPR008991:Translation protein SH3-like domain|	|GO:0003723:RNA binding|GO:0003746:translation elongation factor activity|GO:0043022:ribosome binding|		|GO:0006452:translational frameshifting|GO:0008612:peptidyl-lysine modification to hypusine|GO:0045901:positive regulation of translational elongation|GO:0045905:positive regulation of translational termination|
HXZ_High_Quality_EST.seq.Contig4984	1251	48.28	Y	20	|HXZ_N_30_17-A03-M13F_20_A03_1.ab1|HXZ_N_19_29-E04-M13F_20_E04_1.ab1|HXZ_N_122_94-F12-M13F_20_F12_2.ab1|HXZ_N_194_55-G07-M13F_20_G07_2.ab1|HXZ_N_170_19-C03-M13F_20_C03_2.ab1|HXZ_N_129_38-F05-M13F_20_F05_2.ab1|HXZ_N_168_43-C06-M13F_20_C06_2.ab1|HXZ_N_34_70-F09-M13F_20_F09_1.ab1|HXZ_N_56_80-H10-M13F_20_H10_1.ab1|HXZ_N_167_14-F02-M13F_20_F02_2.ab1|HXZ_N_209_28-D04-M13F_20_D04_2.ab1|HXZ_N_34_90-B12-M…	51	1046	996	52.21	ref|XM_002866708.1|	95	1792	0	Arabidopsis lyrata subsp. lyrata oxygen-evolving enhancer 33 (PSBO-1), mRNA	ref|XP_002866754.1|	97	648	0	oxygen-evolving enhancer 33 [Arabidopsis lyrata subsp. lyrata] gb|EFH43013.1| oxygen-evolving enhancer 33 [Arabidopsis lyrata subsp. lyrata]	sp|P23321|PSBO1_ARATH	96	643	0	Oxygen-evolving enhancer protein 1-1, chloroplastic OS=Arabidopsis thaliana GN=PSBO1 PE=1 SV=2	ath:AT5G66570	96	643	0	PSBO1; PSBO1 (PS II OXYGEN-EVOLVING COMPLEX 1); oxygen evolving/ poly(U) binding; K02716 photosystem II oxygen-evolving enhancer protein 1	|Metabolism; Energy Metabolism; Photosynthesis [PATH:ko00195-Map:ko00195];|Metabolism; Energy Metabolism; Photosynthesis proteins [BR:ko00194];|	all3854	1e-71	---	---	---	---	---	---	|%IPR002628:Photosystem II PsbO, manganese-stabilising :|	|GO:0005509:calcium ion binding|	|GO:0009523:photosystem II|GO:0009654:oxygen evolving complex|GO:0019898:extrinsic to membrane|	|GO:0015979:photosynthesis|GO:0042549:photosystem II stabilization|
HXZ_High_Quality_EST.seq.Contig4987	1145	37.99	Y	20	|HXZ_N_147_94-F12-M13F_20_F12_2.ab1|HXZ_N_22_75-C10-M13F_20_C10_1.ab1|HXZ_N_15_86-F11-M13F_20_F11_1.ab1|HXZ_N_182_85-E11-M13F_20_E11_2.ab1|HXZ_N_210_39-G05-M13F_20_G05_2.ab1|HXZ_N_18_48-H06-M13F_20_H06_1.ab1|HXZ_N_114_33-A05-M13F_20_A05_1.ab1|HXZ_N_106_74-B10-M13F_20_B10_1.ab1|HXZ_N_190_07-G01-M13F_20_G01_2.ab1|HXZ_N_27_39-G05-M13F_20_G05_1.ab1|HXZ_N_189_82-B11-M13F_20_B11_2.ab1|HXZ_N_93_77-E10-M…	46	588	543	51.75	ref|XM_002868729.1|	94	866	0	Arabidopsis lyrata subsp. lyrata ribulose bisphosphate carboxylase small chain 1B, mRNA	ref|XP_002868776.1|	97	368	1e-99	ribulose bisphosphate carboxylase [Arabidopsis lyrata subsp. lyrata] gb|EFH45035.1| ribulose bisphosphate carboxylase [Arabidopsis lyrata subsp. lyrata]	sp|P27985|RBS2_BRANA	95	347	1e-120	Ribulose bisphosphate carboxylase small chain F1, chloroplastic OS=Brassica napus GN=RBCS F1 PE=3 SV=1	ath:AT5G38430	95	361	5e-98	ribulose bisphosphate carboxylase small chain 1B / RuBisCO small subunit 1B (RBCS-1B) (ATS1B) (EC:4.1.1.39); K01602 ribulose-bisphosphate carboxylase small chain [EC:4.1.1.39]	|Metabolism; Carbohydrate Metabolism; Glyoxylate and dicarboxylate metabolism [PATH:ko00630-Map:ko00630];|Metabolism; Energy Metabolism; Carbon fixation in photosynthetic organisms [PATH:ko00710-Map:ko00710];|	slr0012	6e-29	Syn	C	COG4451	Ribulose bisphosphate carboxylase small subunit	METABOLISM	Energy production and conversion	|%IPR000894:Ribulose bisphosphate carboxylase small chain, domain :%IPR024680:Ribulose-1,5-bisphosphate carboxylase small subunit, N-terminal|
HXZ_High_Quality_EST.seq.Contig4988	802	45.76	Y	20	|HXZ_N_151_21-E03-M13F_20_E03_2.ab1|HXZ_N_211_60-D08-M13F_20_D08_2.ab1|HXZ_N_137_34-B05-M13F_20_B05_2.ab1|HXZ_N_220_58-B08-M13F_20_B08_2.ab1|HXZ_N_217_29-E04-M13F_20_E04_2.ab1|HXZ_N_198_45-E06-M13F_20_E06_2.ab1|HXZ_N_42_61-E08-M13F_20_E08_1.ab1|HXZ_N_48_74-B10-M13F_20_B10_1.ab1|HXZ_N_78_76-D10-M13F_20_D10_1.ab1|HXZ_N_18_86-F11-M13F_20_F11_1.ab1|HXZ_N_125_31-G04-M13F_20_G04_2.ab1|HXZ_N_216_01-A01-…	362	3	360	47.5	ref|XM_002870936.1|	94	563	1e-157	Arabidopsis lyrata subsp. lyrata 60S ribosomal protein L35, mRNA	ref|NP_195881.1|	96	225	1e-56	60S ribosomal protein L35-4 [Arabidopsis thaliana] sp|Q9LZ41.1|RL354_ARATH RecName: Full=60S ribosomal protein L35-4 emb|CAB85998.1| ribosomal protein L35-like [Arabidopsis thaliana] gb|AAQ22651.1| At5g02610 [Arabidopsis thaliana] dbj|BAE98410.1| ribosomal protein L35 like protein [Arabidopsis thaliana] gb|AED90497.1| 60S ribosomal protein L35-4 [Arabidopsis thaliana]	sp|Q9LZ41|RL354_ARATH	85	192	3e-61	60S ribosomal protein L35-4 OS=Arabidopsis thaliana GN=RPL35D PE=2 SV=1	ath:AT5G02610	96	225	3e-57	60S ribosomal protein L35 (RPL35D); K02918 large subunit ribosomal protein L35e	|Genetic Information Processing; Translation; Ribosome [BR:ko03011];|Genetic Information Processing; Translation; Ribosome [PATH:ko03010-Map:ko03010];|	SPCC613.05c	1e-28	Spo	J	COG0255	Ribosomal protein L29	INFORMATION STORAGE AND PROCESSING	Translation, ribosomal structure and biogenesis	|%IPR001854:Ribosomal protein L29 :%IPR018254:Ribosomal protein L29, conserved site|	|GO:0003735:structural constituent of ribosome|	|GO:0005622:intracellular|GO:0005840:ribosome|	|GO:0006412:translation|
HXZ_High_Quality_EST.seq.Contig4961	634	41.8	Y	19	|HXZ_N_208_14-F02-M13F_20_F02_2.ab1|HXZ_N_110_95-G12-M13F_20_G12_1.ab1|HXZ_N_141_15-G02-M13F_20_G02_2.ab1|HXZ_N_60_91-C12-M13F_20_C12_1.ab1|HXZ_N_99_49-A07-M13F_20_A07_1.ab1|HXZ_N_81_66-B09-M13F_20_B09_1.ab1|HXZ_N_23_91-C12-M13F_20_C12_1.ab1|HXZ_N_101_01-A01-M13F_20_A01_1.ab1|HXZ_N_43_36-D05-M13F_20_D05_1.ab1|HXZ_N_230_49-A07-M13F_20_A07_2.ab1|HXZ_N_31_60-D08-M13F_20_D08_1.ab1|HXZ_N_123_79-G10-M1…	42	395	354	49.15	gb|DQ226678.1|	91	569	1e-158	Boechera divaricarpa isolate SLW-348-443-D11 mRNA sequence	ref|NP_199112.1|	80	197	1e-48	thioredoxin H3 [Arabidopsis thaliana] sp|Q42403.1|TRXH3_ARATH RecName: Full=Thioredoxin H3; Short=AtTrxh3; AltName: Full=Thioredoxin 3; Short=AtTRX3 emb|CAA84611.1| thioredoxin [Arabidopsis thaliana] gb|AAC49351.1| thioredoxin h [Arabidopsis thaliana] dbj|BAB09200.1| thioredoxin (clone GIF1) [Arabidopsis thaliana] gb|AAL24352.1| thioredoxin (clone GIF1) [Arabidopsis thaliana] gb|AAL38274.1| thior…	sp|Q42403|TRXH3_ARATH	80	197	2e-64	Thioredoxin H3 OS=Arabidopsis thaliana GN=TRX3 PE=1 SV=1	ath:AT5G42980	80	197	3e-49	ATTRX3; ATTRX3 (THIOREDOXIN 3); oxidoreductase, acting on sulfur group of donors, disulfide as acceptor		SPAC7D4.07c	2e-19	Spo	OC	COG0526	Thiol-disulfide isomerase and thioredoxins	CELLULAR PROCESSES AND SIGNALING	Posttranslational modification, protein turnover, chaperones	|%IPR005746:Thioredoxin :%IPR012336:Thioredoxin-like fold|	|GO:0009055:electron carrier activity|GO:0015035:protein disulfide oxidoreductase activity|		|GO:0006662:glycerol ether metabolic process|GO:0045454:cell redox homeostasis|
HXZ_High_Quality_EST.seq.Contig4965	735	45.85	Y	19	|HXZ_N_101_14-F02-M13F_20_F02_1.ab1|HXZ_N_26_78-F10-M13F_20_F10_1.ab1|HXZ_N_117_03-C01-M13F_20_C01_1.ab1|HXZ_N_46_76-D10-M13F_20_D10_1.ab1|HXZ_N_90_83-C11-M13F_20_C11_1.ab1|HXZ_N_213_33-A05-M13F_20_A05_2.ab1|HXZ_N_164_26-B04-M13F_20_B04_2.ab1|HXZ_N_29_86-F11-M13F_20_F11_1.ab1|HXZ_N_40_06-F01-M13F_20_F01_1.ab1|HXZ_N_28_68-D09-M13F_20_D09_1.ab1|HXZ_N_171_73-A10-M13F_20_A10_2.ab1|HXZ_N_16_50-B07-M13…	34	576	543	51.93	ref|XM_002868730.1|	92	999	0	Arabidopsis lyrata subsp. lyrata ribulose bisphosphate carboxylase, mRNA	ref|XP_002868776.1|	97	368	1e-100	ribulose bisphosphate carboxylase [Arabidopsis lyrata subsp. lyrata] gb|EFH45035.1| ribulose bisphosphate carboxylase [Arabidopsis lyrata subsp. lyrata]	sp|P10796|RBS1B_ARATH	95	342	1e-120	Ribulose bisphosphate carboxylase small chain 1B, chloroplastic OS=Arabidopsis thaliana GN=RBCS-1B PE=1 SV=1	ath:AT5G38430	96	365	2e-99	ribulose bisphosphate carboxylase small chain 1B / RuBisCO small subunit 1B (RBCS-1B) (ATS1B) (EC:4.1.1.39); K01602 ribulose-bisphosphate carboxylase small chain [EC:4.1.1.39]	|Metabolism; Carbohydrate Metabolism; Glyoxylate and dicarboxylate metabolism [PATH:ko00630-Map:ko00630];|Metabolism; Energy Metabolism; Carbon fixation in photosynthetic organisms [PATH:ko00710-Map:ko00710];|	slr0012	2e-30	Syn	C	COG4451	Ribulose bisphosphate carboxylase small subunit	METABOLISM	Energy production and conversion	|%IPR000894:Ribulose bisphosphate carboxylase small chain, domain :%IPR024680:Ribulose-1,5-bisphosphate carboxylase small subunit, N-terminal|
HXZ_High_Quality_EST.seq.Contig4974	2102	41.44	Y	19	|HXZ_N_221_28-D04-M13F_20_D04_2.ab1|HXZ_N_184_75-C10-M13F_20_C10_2.ab1|HXZ_N_6_17-A03-M13F_20_A03_1.ab1|HXZ_N_158_59-C08-M13F_20_C08_2.ab1|HXZ_N_188_71-G09-M13F_20_G09_2.ab1|HXZ_N_23_32-H04-M13F_20_H04_1.ab1|HXZ_N_143_33-A05-M13F_20_A05_2.ab1|HXZ_N_141_73-A10-M13F_20_A10_2.ab1|HXZ_N_118_34-B05-M13F_20_B05_2.ab1|HXZ_N_64_83-C11-M13F_20_C11_1.ab1|HXZ_N_195_60-D08-M13F_20_D08_2.ab1|HXZ_N_120_14-F02-…	140	1009	870	44.14	ref|NM_102180.3|	95	2496	0	Arabidopsis thaliana glutamate:glyoxylate aminotransferase (GGT1) mRNA, complete cds	ref|XP_002893277.1|	98	515	0	alanine-2-oxoglutarate aminotransferase 1 [Arabidopsis lyrata subsp. lyrata] gb|EFH69536.1| alanine-2-oxoglutarate aminotransferase 1 [Arabidopsis lyrata subsp. lyrata]	sp|Q9LR30|GGT1_ARATH	98	514	0	Glutamate--glyoxylate aminotransferase 1 OS=Arabidopsis thaliana GN=GGAT1 PE=1 SV=1	ath:AT1G70580	94	497	0	AOAT2; AOAT2 (ALANINE-2-OXOGLUTARATE AMINOTRANSFERASE 2); L-alanine:2-oxoglutarate aminotransferase/ glycine:2-oxoglutarate aminotransferase (EC:2.6.1.2); K00814 alanine transaminase [EC:2.6.1.2]	|Metabolism; Amino Acid Metabolism; Alanine, aspartate and glutamate metabolism [PATH:ko00250-Map:ko00250];|Metabolism; Amino Acid Metabolism; Amino acid related enzymes [BR:ko01007];|Metabolism; Energy Metabolism; Carbon fixation in photosynthetic organisms [PATH:ko00710-Map:ko00710];|	SPBC582.08	1e-104	Spo	E	COG0436	Aspartate/tyrosine/aromatic aminotransferase	METABOLISM	Amino acid transport and metabolism	|%IPR004839:Aminotransferase, class I/classII :%IPR015421:Pyridoxal phosphate-dependent transferase, major region, subdomain 1|	|GO:0003824:catalytic activity|GO:0030170:pyridoxal phosphate binding|		|GO:0009058:biosynthetic process|
HXZ_High_Quality_EST.seq.Contig4975	1030	50.1	Y	19	|HXZ_N_117_96-H12-M13F_20_H12_1.ab1|HXZ_N_124_61-E08-M13F_20_E08_2.ab1|HXZ_N_149_76-D10-M13F_20_D10_2.ab1|HXZ_N_198_16-H02-M13F_20_H02_2.ab1|HXZ_N_171_60-D08-M13F_20_D08_2.ab1|HXZ_N_199_04-D01-M13F_20_D01_2.ab1|HXZ_N_40_08-H01-M13F_20_H01_1.ab1|HXZ_N_53_52-D07-M13F_20_D07_1.ab1|HXZ_N_210_91-C12-M13F_20_C12_2.ab1|HXZ_N_20_27-C04-M13F_20_C04_1.ab1|HXZ_N_75_45-E06-M13F_20_1.ab1|HXZ_N_154_79-G10-M13F…	46	846	801	55.81	ref|XM_002893542.1|	94	1501	0	Arabidopsis lyrata subsp. lyrata hypothetical protein, mRNA	ref|NP_564339.1|	98	537	1e-150	chlorophyll a-b binding protein 2/3 [Arabidopsis thaliana] ref|NP_564340.1| chlorophyll a-b binding protein 2/3 [Arabidopsis thaliana] sp|P0CJ48.1|CB1A_ARATH RecName: Full=Chlorophyll a-b binding protein 2, chloroplastic; AltName: Full=Chlorophyll a-b protein 165; Short=CAB-165; AltName: Full=LHCII type I CAB-2; Flags: Precursor sp|Q8VZ87.2|CB1B_ARATH RecName: Full=Chlorophyll a-b binding protein…	sp|Q8VZ87|CB1B_ARATH	98	537	0	Chlorophyll a-b binding protein 3, chloroplastic OS=Arabidopsis thaliana GN=LHCB1.2 PE=1 SV=2	ath:AT1G29920	98	537	1e-151	CAB2; CAB2 (CHLOROPHYLL A/B-BINDING PROTEIN 2); chlorophyll binding; K08912 light-harvesting complex II chlorophyll a/b binding protein 1	|Metabolism; Energy Metabolism; Photosynthesis - antenna proteins [PATH:ko00196-Map:ko00196];|Metabolism; Energy Metabolism; Photosynthesis proteins [BR:ko00194];|									|%IPR001344:Chlorophyll A-B binding protein, plant :%IPR022796:Chlorophyll A-B binding protein|		|GO:0016020:membrane|	|GO:0009765:photosynthesis, light harvesting|
HXZ_High_Quality_EST.seq.Contig4978	1813	45.23	Y	19	|HXZ_N_228_25-A04-M13F_20_A04_2.ab1|HXZ_N_71_96-H12-M13F_20_H12_1.ab1|HXZ_N_116_38-F05-M13F_20_F05_1.ab1|HXZ_N_184_45-E06-M13F_20_E06_2.ab1|HXZ_N_196_62-F08-M13F_20_F08_2.ab1|HXZ_N_19_40-H05-M13F_20_H05_1.ab1|HXZ_N_139_50-B07-M13F_20_B07_2.ab1|HXZ_N_36_73-A10-M13F_20_A10_1.ab1|HXZ_N_121_66-B09-M13F_20_B09_2.ab1|HXZ_N_20_31-G04-M13F_20_G04_1.ab1|HXZ_N_137_50-B07-M13F_20_B07_2.ab1|HXZ_N_142_27-C04-…	528	1625	1098	50	ref|XM_002882185.1|	94	2438	0	Arabidopsis lyrata subsp. lyrata S-adenosylmethionine decarboxylase (SAMDC), mRNA	ref|XP_002882231.1|	96	719	0	S-adenosylmethionine decarboxylase [Arabidopsis lyrata subsp. lyrata] gb|EFH58490.1| S-adenosylmethionine decarboxylase [Arabidopsis lyrata subsp. lyrata]	sp|Q96286|DCAM1_ARATH	92	646	0	S-adenosylmethionine decarboxylase proenzyme 1 OS=Arabidopsis thaliana GN=SAMDC1 PE=2 SV=2	ath:AT3G02470	96	716	0	SAMDC; SAMDC (S-ADENOSYLMETHIONINE DECARBOXYLASE); adenosylmethionine decarboxylase (EC:4.1.1.50); K01611 S-adenosylmethionine decarboxylase [EC:4.1.1.50]	|Metabolism; Amino Acid Metabolism; Arginine and proline metabolism [PATH:ko00330-Map:ko00330];|Metabolism; Amino Acid Metabolism; Cysteine and methionine metabolism [PATH:ko00270-Map:ko00270];|	SPBP4H10.05c	1e-36	---	---	---	---	---	---	|%IPR001985:S-adenosylmethionine decarboxylase :%IPR016067:S-adenosylmethionine decarboxylase, core|	|GO:0004014:adenosylmethionine decarboxylase activity|		|GO:0006597:spermine biosynthetic process|GO:0008295:spermidine biosynthetic process|
HXZ_High_Quality_EST.seq.Contig4981	1228	41.21	Y	19	|HXZ_N_160_32-H04-M13F_20_H04_2.ab1|HXZ_N_164_41-A06-M13F_20_A06_2.ab1|HXZ_N_126_22-F03-M13F_20_F03_2.ab1|HXZ_N_138_88-H11-M13F_20_H11_2.ab1|HXZ_N_100_12-D02-M13F_20_D02_1.ab1|HXZ_N_197_78-F10-M13F_20_F10_2.ab1|HXZ_N_100_92-D12-M13F_20_D12_1.ab1|HXZ_N_174_21-E03-M13F_20_E03_2.ab1|HXZ_N_66_94-F12-M13F_20_F12_1.ab1|HXZ_N_111_94-F12-M13F_20_F12_1.ab1|HXZ_N_206_16-H02-M13F_20_H02_2.ab1|HXZ_N_85_73-A1…	14	925	912	49.78	ref|XM_002885743.1|	95	1388	0	Arabidopsis lyrata subsp. lyrata Lhcb2 protein, mRNA	gb|AAD28771.1|AF134124_1	99	543	1e-152	Lhcb2 protein [Arabidopsis thaliana]	sp|P27518|CB21_GOSHI	84	466	1e-165	Chlorophyll a-b binding protein 151, chloroplastic OS=Gossypium hirsutum GN=CAB-151 PE=2 SV=2	ath:AT2G05100	99	541	1e-152	LHCB2.1; chlorophyll binding; K08913 light-harvesting complex II chlorophyll a/b binding protein 2	|Metabolism; Energy Metabolism; Photosynthesis - antenna proteins [PATH:ko00196-Map:ko00196];|Metabolism; Energy Metabolism; Photosynthesis proteins [BR:ko00194];|									|%IPR001344:Chlorophyll A-B binding protein, plant :%IPR022796:Chlorophyll A-B binding protein|		|GO:0016020:membrane|	|GO:0009765:photosynthesis, light harvesting|
HXZ_High_Quality_EST.seq.Contig4982	1369	46.24	Y	19	|HXZ_N_171_68-D09-M13F_20_D09_2.ab1|HXZ_N_68_22-F03-M13F_20_F03_1.ab1|HXZ_N_137_11-C02-M13F_20_C02_2.ab1|HXZ_N_193_12-D02-M13F_20_D02_2.ab1|HXZ_N_10_27-C04-M13F_20_C04_1.ab1|HXZ_N_25_37-E05-M13F_20_E05_1.ab1|HXZ_N_152_29-E04-M13F_20_E04_2.ab1|HXZ_N_174_44-D06-M13F_20_D06_2.ab1|HXZ_N_140_75-C10-M13F_20_C10_2.ab1|HXZ_N_142_02-B01-M13F_20_B01_2.ab1|HXZ_N_7_36-D05-M13F_20_D05_1.ab1|HXZ_N_50_34-B05-M1…	37	1134	1098	50.09	dbj|AK230360.1|	92	1497	0	Arabidopsis thaliana mRNA for hypothetical protein, complete cds, clone: RAFL24-23-M06	ref|XP_002870174.1|	91	697	0	hypothetical protein ARALYDRAFT_915142 [Arabidopsis lyrata subsp. lyrata] gb|EFH46433.1| hypothetical protein ARALYDRAFT_915142 [Arabidopsis lyrata subsp. lyrata]	sp|P25804|CYSP_PEA	70	516	0	Cysteine proteinase 15A OS=Pisum sativum PE=2 SV=1	ath:AT4G16190	91	694	0	cysteine proteinase, putative; K01376 [EC:3.4.22.-]	|Unclassified; Metabolism; Others|	AF1946_2	2e-24	Afu	O	COG4870	Cysteine protease	CELLULAR PROCESSES AND SIGNALING	Posttranslational modification, protein turnover, chaperones	|%IPR000169:Cysteine peptidase, cysteine active site :%IPR000668:Peptidase C1A, papain C-terminal|	|GO:0008234:cysteine-type peptidase activity|		|GO:0006508:proteolysis|
HXZ_High_Quality_EST.seq.Contig4983	1109	38.77	Y	19	|HXZ_N_196_76-D10-M13F_20_D10_2.ab1|HXZ_N_185_01-A01-M13F_20_A01_2.ab1|HXZ_N_189_44-D06-M13F_20_D06_2.ab1|HXZ_N_158_23-G03-M13F_20_G03_2.ab1|HXZ_N_214_52-D07-M13F_20_D07_2.ab1|HXZ_N_17_70-F09-M13F_20_F09_1.ab1|HXZ_N_88_51-C07-M13F_20_C07_1.ab1|HXZ_N_51_49-A07-M13F_20_A07_1.ab1|HXZ_N_215_79-G10-M13F_20_G10_2.ab1|HXZ_N_108_65-A09-M13F_20_A09_1.ab1|HXZ_N_136_30-F04-M13F_20_F04_2.ab1|HXZ_N_47_39-G05-…	37	579	543	50.83	ref|XM_002868730.1|	93	983	0	Arabidopsis lyrata subsp. lyrata ribulose bisphosphate carboxylase, mRNA	ref|XP_002868776.1|	96	367	4e-99	ribulose bisphosphate carboxylase [Arabidopsis lyrata subsp. lyrata] gb|EFH45035.1| ribulose bisphosphate carboxylase [Arabidopsis lyrata subsp. lyrata]	sp|P27985|RBS2_BRANA	95	345	1e-119	Ribulose bisphosphate carboxylase small chain F1, chloroplastic OS=Brassica napus GN=RBCS F1 PE=3 SV=1	ath:AT5G38430	94	360	1e-97	ribulose bisphosphate carboxylase small chain 1B / RuBisCO small subunit 1B (RBCS-1B) (ATS1B) (EC:4.1.1.39); K01602 ribulose-bisphosphate carboxylase small chain [EC:4.1.1.39]	|Metabolism; Carbohydrate Metabolism; Glyoxylate and dicarboxylate metabolism [PATH:ko00630-Map:ko00630];|Metabolism; Energy Metabolism; Carbon fixation in photosynthetic organisms [PATH:ko00710-Map:ko00710];|	slr0012	5e-29	Syn	C	COG4451	Ribulose bisphosphate carboxylase small subunit	METABOLISM	Energy production and conversion	|%IPR000894:Ribulose bisphosphate carboxylase small chain, domain :%IPR024680:Ribulose-1,5-bisphosphate carboxylase small subunit, N-terminal|
HXZ_High_Quality_EST.seq.Contig4966	1765	45.44	Y	18	|HXZ_N_161_55-G07-M13F_20_G07_2.ab1|HXZ_N_88_89-A12-M13F_20_A12_1.ab1|HXZ_N_183_30-F04-M13F_20_F04_2.ab1|HXZ_N_222_94-F12-M13F_20_F12_2.ab1|HXZ_N_113_87-G11-M13F_20_G11_1.ab1|HXZ_N_161_45-E06-M13F_20_E06_2.ab1|HXZ_N_71_17-A03-M13F_20_A03_1.ab1|HXZ_N_158_55-G07-M13F_20_G07_2.ab1|HXZ_N_70_03-C01-M13F_20_C01_1.ab1|HXZ_N_71_66-B09-M13F_20_B09_1.ab1|HXZ_N_174_96-H12-M13F_20_H12_2.ab1|HXZ_N_96_31-G04-M…	103	1488	1386	48.12	ref|XM_002881219.1|	94	2379	0	Arabidopsis lyrata subsp. lyrata hypothetical protein, mRNA	ref|NP_180873.1|	98	893	0	3-ketoacyl-CoA thiolase 2 [Arabidopsis thaliana] sp|Q56WD9.2|THIK2_ARATH RecName: Full=3-ketoacyl-CoA thiolase 2, peroxisomal; AltName: Full=Acetyl-CoA acyltransferase 2; AltName: Full=Beta-ketothiolase 2; AltName: Full=Peroxisomal 3-oxoacyl-CoA thiolase 2; AltName: Full=Peroxisome defective protein 1; Flags: Precursor gb|AAG42910.1|AF327529_1 putative 3-ketoacyl-CoA thiolase [Arabidopsis thalian…	sp|Q56WD9|THIK2_ARATH	90	811	0	3-ketoacyl-CoA thiolase 2, peroxisomal OS=Arabidopsis thaliana GN=PED1 PE=1 SV=2	ath:AT2G33150	98	893	0	PKT3; PKT3 (PEROXISOMAL 3-KETOACYL-COA THIOLASE 3); acetyl-CoA C-acyltransferase (EC:2.3.1.16); K07513 acetyl-CoA acyltransferase 1 [EC:2.3.1.16]	|Cellular Processes; Transport and Catabolism; Peroxisome [PATH:ko04146-Map:ko04146];|Metabolism; Amino Acid Metabolism; Valine, leucine and isoleucine degradation [PATH:ko00280-Map:ko00280];|Metabolism; Lipid Metabolism; Biosynthesis of unsaturated fatty acids [PATH:ko01040-Map:ko01040];|Metabolism; Lipid Metabolism; Fatty acid metabolism [PATH:ko00071-Map:ko00071];|Metabolism; Xenobiotics Biode…	BH3487	1e-94	Bha	I	COG0183	Acetyl-CoA acetyltransferase	METABOLISM	Lipid transport and metabolism	|%IPR002155:Thiolase :%IPR016038:Thiolase-like, subgroup|	|GO:0003824:catalytic activity|GO:0016747:transferase activity, transferring acyl groups other than amino-acyl groups|		|GO:0008152:metabolic process|
HXZ_High_Quality_EST.seq.Contig4967	783	42.78	Y	18	|HXZ_N_124_58-B08-M13F_20_B08_2.ab1|HXZ_N_115_74-B10-M13F_20_B10_1.ab1|HXZ_N_48_68-D09-M13F_20_D09_1.ab1|HXZ_N_192_04-D01-M13F_20_D01_2.ab1|HXZ_N_120_25-A04-M13F_20_A04_2.ab1|HXZ_N_76_86-F11-M13F_20_F11_1.ab1|HXZ_N_110_27-C04-M13F_20_C04_1.ab1|HXZ_N_174_76-D10-M13F_20_D10_2.ab1|HXZ_N_162_19-C03-M13F_20_C03_2.ab1|HXZ_N_20_45-E06-M13F_20_E06_1.ab1|HXZ_N_172_35-C05-M13F_20_C05_2.ab1|HXZ_N_76_41-A06-…	572	54	519	47.21	ref|XM_002893345.1|	91	898	0	Arabidopsis lyrata subsp. lyrata hypothetical protein, mRNA	ref|XP_002893391.1|	94	312	6e-83	hypothetical protein ARALYDRAFT_472745 [Arabidopsis lyrata subsp. lyrata] gb|EFH69650.1| hypothetical protein ARALYDRAFT_472745 [Arabidopsis lyrata subsp. lyrata]	sp|Q93VP3|IF5A2_ARATH	93	281	5e-96	Eukaryotic translation initiation factor 5A-2 OS=Arabidopsis thaliana GN=At1g26630 PE=1 SV=1	ath:AT1G69410	89	292	2e-77	ELF5A-3 (EUKARYOTIC ELONGATION FACTOR 5A-3); translation initiation factor; K03263 translation initiation factor eIF-5A	|Genetic Information Processing; Translation; Translation factors [BR:ko03012];|	YJR047c	4e-52	Sce	J	COG0231	Translation elongation factor P (EF-P)/translation initiation factor 5A (eIF-5A)	INFORMATION STORAGE AND PROCESSING	Translation, ribosomal structure and biogenesis	|%IPR001884:Translation elongation factor IF5A :%IPR008991:Translation protein SH3-like domain|	|GO:0003723:RNA binding|GO:0003746:translation elongation factor activity|GO:0043022:ribosome binding|		|GO:0006452:translational frameshifting|GO:0008612:peptidyl-lysine modification to hypusine|GO:0045901:positive regulation of translational elongation|GO:0045905:positive regulation of translational termination|
HXZ_High_Quality_EST.seq.Contig4970	2610	44.64	Y	18	|HXZ_N_83_80-H10-M13F_20_H10_1.ab1|HXZ_N_15_10-B02-M13F_20_B02_1.ab1|HXZ_N_227_88-H11-M13F_20_H11_2.ab1|HXZ_N_96_35-C05-M13F_20_C05_1.ab1|HXZ_N_40_20-D03-M13F_20_D03_1.ab1|HXZ_N_63_21-E03-M13F_20_E03_1.ab1|HXZ_N_187_91-C12-M13F_20_C12_2.ab1|HXZ_N_35_04-D01-M13F_20_D01_1.ab1|HXZ_N_74_54-F07-M13F_20_F07_1.ab1|HXZ_N_75_69-E09-M13F_20_1.ab1|HXZ_N_89_81-A11-M13F_20_A11_1.ab1|HXZ_N_5_45-E06-M13F_20_E06…	107	2257	2151	46.26	ref|XM_002881633.1|	93	3727	0	Arabidopsis lyrata subsp. lyrata delta1-pyrroline-5-carboxylate synthase 1 (P5CS1), mRNA	ref|NP_181510.1|	98	1372	0	Gamma-glutamyl phosphate reductase [Arabidopsis thaliana] ref|NP_001189714.1| Gamma-glutamyl phosphate reductase [Arabidopsis thaliana] sp|P54887.1|P5CS1_ARATH RecName: Full=Delta-1-pyrroline-5-carboxylate synthase A; Short=P5CS A; Includes: RecName: Full=Glutamate 5-kinase; Short=GK; AltName: Full=Gamma-glutamyl kinase; Includes: RecName: Full=Gamma-glutamyl phosphate reductase; Short=GPR; AltNa…	sp|P54887|P5CS1_ARATH	87	1202	0	Delta-1-pyrroline-5-carboxylate synthase A OS=Arabidopsis thaliana GN=P5CSA PE=1 SV=1	ath:AT2G39800	98	1372	0	P5CS1; P5CS1 (DELTA1-PYRROLINE-5-CARBOXYLATE SYNTHASE 1); delta1-pyrroline-5-carboxylate synthetase (EC:2.7.2.11 1.2.1.41); K12657 delta-1-pyrroline-5-carboxylate synthetase [EC:2.7.2.11 1.2.1.41]	|Metabolism; Amino Acid Metabolism; Arginine and proline metabolism [PATH:ko00330-Map:ko00330];|	sll0373	1e-104	Syn	E	COG0014	Gamma-glutamyl phosphate reductase	METABOLISM	Amino acid transport and metabolism	|%IPR000965:Gamma-glutamyl phosphate reductase GPR :%IPR001048:Aspartate/glutamate/uridylate kinase|	|GO:0003824:catalytic activity|GO:0004349:glutamate 5-kinase activity|GO:0004350:glutamate-5-semialdehyde dehydrogenase activity|GO:0016491:oxidoreductase activity|GO:0016620:oxidoreductase activity, acting on the aldehyde or oxo group of donors, NAD or NADP as acceptor|	|GO:0005737:cytoplasm|	|GO:0006561:proline biosynthetic process|GO:0008152:metabolic process|GO:0008652:cellular amino acid biosynthetic process|GO:0055114:oxidation-reduction process|
HXZ_High_Quality_EST.seq.Contig4976	1748	43.42	Y	18	|HXZ_N_154_61-E08-M13F_20_E08_2.ab1|HXZ_N_210_12-D02-M13F_20_D02_2.ab1|HXZ_N_17_07-G01-M13F_20_G01_1.ab1|HXZ_N_134_10-B02-M13F_20_B02_2.ab1|HXZ_N_90_07-G01-M13F_20_G01_1.ab1|HXZ_N_156_79-G10-M13F_20_G10_2.ab1|HXZ_N_75_47-G06-M13F_20_1.ab1|HXZ_N_169_94-F12-M13F_20_F12_2.ab1|HXZ_N_61_35-C05-M13F_20_C05_1.ab1|HXZ_N_67_68-D09-M13F_20_D09_1.ab1|HXZ_N_181_80-H10-M13F_20_H10_2.ab1|HXZ_N_165_95-G12-M13F_…	48	1439	1392	46.41	ref|NM_103612.2|	91	2111	0	Arabidopsis thaliana cysteine proteinase RD21a (RD21) mRNA, complete cds	ref|NP_564497.1|	93	917	0	cysteine proteinase RD21a [Arabidopsis thaliana] sp|P43297.1|RD21A_ARATH RecName: Full=Cysteine proteinase RD21a; Short=RD21; Flags: Precursor gb|AAG50628.1|AC083835_13 cysteine protease, putative [Arabidopsis thaliana] dbj|BAA02374.1| thiol protease [Arabidopsis thaliana] gb|AAL59952.1| putative cysteine proteinase RD21A [Arabidopsis thaliana] gb|AAM91715.1| putative cysteine proteinase RD21A [A…	sp|P43297|RD21A_ARATH	88	858	0	Cysteine proteinase RD21a OS=Arabidopsis thaliana GN=RD21A PE=1 SV=1	ath:AT1G47128	93	917	0	RD21; RD21 (responsive to dehydration 21); cysteine-type endopeptidase/ cysteine-type peptidase; K01376 [EC:3.4.22.-]	|Unclassified; Metabolism; Others|	AF1946_2	1e-17	Afu	O	COG4870	Cysteine protease	CELLULAR PROCESSES AND SIGNALING	Posttranslational modification, protein turnover, chaperones	|%IPR000118:Granulin :%IPR000169:Cysteine peptidase, cysteine active site|	|GO:0008234:cysteine-type peptidase activity|		|GO:0006508:proteolysis|
HXZ_High_Quality_EST.seq.Contig4962	992	44.56	Y	17	|HXZ_N_36_90-B12-M13F_20_B12_1.ab1|HXZ_N_213_88-H11-M13F_20_H11_2.ab1|HXZ_N_149_27-C04-M13F_20_C04_2.ab1|HXZ_N_109_05-E01-M13F_20_E01_1.ab1|HXZ_N_216_11-C02-M13F_20_C02_2.ab1|HXZ_N_113_79-G10-M13F_20_G10_1.ab1|HXZ_N_141_37-E05-M13F_20_E05_2.ab1|HXZ_N_144_20-D03-M13F_20_D03_2.ab1|HXZ_N_177_79-G10-M13F_20_G10_2.ab1|HXZ_N_140_84-D11-M13F_20_D11_2.ab1|HXZ_N_198_75-C10-M13F_20_C10_2.ab1|HXZ_N_206_37-E…	35	823	789	48.29	gb|DQ226986.1|	92	678	0	Boechera divaricarpa isolate AD-VSP mRNA sequence	ref|XP_002874222.1|	74	412	1e-113	vegetative storage protein Vsp2 [Arabidopsis lyrata subsp. lyrata] gb|EFH50481.1| vegetative storage protein Vsp2 [Arabidopsis lyrata subsp. lyrata]	sp|O82122|VSP2_ARATH	75	395	1e-138	Vegetative storage protein 2 OS=Arabidopsis thaliana GN=VSP2 PE=1 SV=1	ath:AT5G24780	72	318	3e-85	VSP1; VSP1 (VEGETATIVE STORAGE PROTEIN 1); acid phosphatase/ transcription factor binding										|%IPR005519:Acid phosphatase (Class B) :%IPR010028:Acid phosphatase, plant|	|GO:0003993:acid phosphatase activity|
HXZ_High_Quality_EST.seq.Contig4963	1017	45.43	Y	17	|HXZ_N_40_34-B05-M13F_20_B05_1.ab1|HXZ_N_168_78-F10-M13F_20_F10_2.ab1|HXZ_N_165_81-A11-M13F_20_A11_2.ab1|HXZ_N_90_17-A03-M13F_20_A03_1.ab1|HXZ_N_123_26-B04-M13F_20_B04_2.ab1|HXZ_N_40_10-B02-M13F_20_B02_1.ab1|HXZ_N_19_90-B12-M13F_20_B12_1.ab1|HXZ_N_155_56-H07-M13F_20_H07_2.ab1|HXZ_N_44_57-A08-M13F_20_A08_1.ab1|HXZ_N_174_56-H07-M13F_20_H07_2.ab1|HXZ_N_78_54-F07-M13F_20_F07_1.ab1|HXZ_N_28_50-B07-M13…	46	885	840	47.98	ref|XM_002872462.1|	93	1493	0	Arabidopsis lyrata subsp. lyrata hypothetical protein, mRNA	ref|XP_002872508.1|	97	556	1e-156	hypothetical protein ARALYDRAFT_489877 [Arabidopsis lyrata subsp. lyrata] gb|EFH48767.1| hypothetical protein ARALYDRAFT_489877 [Arabidopsis lyrata subsp. lyrata]	sp|Q9XF89|CB5_ARATH	82	466	1e-166	Chlorophyll a-b binding protein CP26, chloroplastic OS=Arabidopsis thaliana GN=LHCB5 PE=2 SV=1	ath:AT4G10340	97	555	1e-156	LHCB5; LHCB5 (LIGHT HARVESTING COMPLEX OF PHOTOSYSTEM II 5); chlorophyll binding; K08916 light-harvesting complex II chlorophyll a/b binding protein 5	|Metabolism; Energy Metabolism; Photosynthesis - antenna proteins [PATH:ko00196-Map:ko00196];|Metabolism; Energy Metabolism; Photosynthesis proteins [BR:ko00194];|									|%IPR001344:Chlorophyll A-B binding protein, plant :%IPR022796:Chlorophyll A-B binding protein|		|GO:0016020:membrane|	|GO:0009765:photosynthesis, light harvesting|
HXZ_High_Quality_EST.seq.Contig4964	1292	39.78	Y	17	|HXZ_N_149_07-G01-M13F_20_G01_2.ab1|HXZ_N_68_83-C11-M13F_20_C11_1.ab1|HXZ_N_208_26-B04-M13F_20_B04_2.ab1|HXZ_N_207_53-E07-M13F_20_E07_2.ab1|HXZ_N_214_48-H06-M13F_20_H06_2.ab1|HXZ_N_55_40-H05-M13F_20_H05_1.ab1|HXZ_N_22_80-H10-M13F_20_H10_1.ab1|HXZ_N_43_62-F08-M13F_20_F08_1.ab1|HXZ_N_199_05-E01-M13F_20_E01_2.ab1|HXZ_N_95_56-H07-M13F_20_H07_1.ab1|HXZ_N_97_74-B10-M13F_20_B10_1.ab1|HXZ_N_139_29-E04-M1…	64	1023	960	44.9	ref|NM_104918.4|	91	1483	0	Arabidopsis thaliana aminocyclopropanecarboxylate oxidase (ACO2) mRNA, complete cds	ref|NP_176428.1|	95	628	1e-178	aminocyclopropanecarboxylate oxidase [Arabidopsis thaliana] sp|Q41931.2|ACCO2_ARATH RecName: Full=1-aminocyclopropane-1-carboxylate oxidase 2; Short=ACC oxidase 2; Short=AtACO2 gb|AAF70838.1|AC003113_5 F2401.11 [Arabidopsis thaliana] gb|AAK76550.1| putative ACC oxidase [Arabidopsis thaliana] gb|AAL32763.1| Unknown protein [Arabidopsis thaliana] gb|AAM13380.1| unknown protein [Arabidopsis thaliana…	sp|Q41931|ACCO2_ARATH	88	569	0	1-aminocyclopropane-1-carboxylate oxidase 2 OS=Arabidopsis thaliana GN=ACO2 PE=1 SV=2	ath:AT1G62380	95	628	1e-178	ACO2; ACO2 (ACC OXIDASE 2); 1-aminocyclopropane-1-carboxylate oxidase (EC:1.14.11.9); K05933 aminocyclopropanecarboxylate oxidase [EC:1.14.17.4]	|Metabolism; Amino Acid Metabolism; Cysteine and methionine metabolism [PATH:ko00270-Map:ko00270];|	PA0147	6e-20	Pae	R	COG3491	Isopenicillin N synthase and related dioxygenases	POORLY CHARACTERIZED	General function prediction only	|%IPR005123:Oxoglutarate/iron-dependent dioxygenase :%IPR026992:Non-haem dioxygenase N-terminal domain|	|GO:0016491:oxidoreductase activity|GO:0016706:oxidoreductase activity, acting on paired donors, with incorporation or reduction of molecular oxygen, 2-oxoglutarate as one donor, and incorporation of one atom each of oxygen into both donors|		|GO:0055114:oxidation-reduction process|
HXZ_High_Quality_EST.seq.Contig4968	923	38.89	Y	17	|HXZ_N_136_63-G08-M13F_20_G08_2.ab1|HXZ_N_68_52-D07-M13F_20_D07_1.ab1|HXZ_N_174_31-G04-M13F_20_G04_2.ab1|HXZ_N_128_70-F09-M13F_20_F09_2.ab1|HXZ_N_191_67-C09-M13F_20_C09_2.ab1|HXZ_N_135_60-D08-M13F_20_D08_2.ab1|HXZ_N_95_20-D03-M13F_20_D03_1.ab1|HXZ_N_130_86-F11-M13F_20_F11_2.ab1|HXZ_N_176_21-E03-M13F_20_E03_2.ab1|HXZ_N_218_57-A08-M13F_20_A08_2.ab1|HXZ_N_222_05-E01-M13F_20_E01_2.ab1|HXZ_N_97_61-E08…	651	262	390	51.54	ref|XM_002883651.1|	88	299	2e-77	Arabidopsis lyrata subsp. lyrata hypothetical protein, mRNA	ref|XP_002883697.1|	76	177	4e-42	hypothetical protein ARALYDRAFT_480170 [Arabidopsis lyrata subsp. lyrata] gb|EFH59956.1| hypothetical protein ARALYDRAFT_480170 [Arabidopsis lyrata subsp. lyrata]						ath:AT2G05520	67	152	4e-35	GRP-3; GRP-3 (GLYCINE-RICH PROTEIN 3)
HXZ_High_Quality_EST.seq.Contig4969	1012	50.99		17	|HXZ_N_128_07-G01-M13F_20_G01_2.ab1|HXZ_N_10_48-H06-M13F_20_H06_1.ab1|HXZ_N_132_91-C12-M13F_20_C12_2.ab1|HXZ_N_223_91-C12-M13F_20_C12_2.ab1|HXZ_N_166_92-D12-M13F_20_D12_2.ab1|HXZ_N_96_77-E10-M13F_20_E10_1.ab1|HXZ_N_121_39-G05-M13F_20_G05_2.ab1|HXZ_N_88_10-B02-M13F_20_B02_1.ab1|HXZ_N_43_95-G12-M13F_20_G12_1.ab1|HXZ_N_156_20-D03-M13F_20_D03_2.ab1|HXZ_N_88_45-E06-M13F_20_E06_1.ab1|HXZ_N_56_09-A02-M1…	60	860	801	55.68	ref|XM_002890792.1|	94	1497	0	Arabidopsis lyrata subsp. lyrata hypothetical protein, mRNA	ref|NP_174286.1|	98	535	1e-150	chlorophyll a-b binding protein 1 [Arabidopsis thaliana] sp|P04778.1|CB1C_ARATH RecName: Full=Chlorophyll a-b binding protein 1, chloroplastic; AltName: Full=Chlorophyll a-b protein 140; Short=CAB-140; AltName: Full=LHCII type I CAB-1; Flags: Precursor gb|AAG10603.1|AC008030_3 Putative chlorophyll a/b-binding protein [Arabidopsis thaliana] gb|AAL16289.1|AF428359_1 At1g29930/F1N18_23 [Arabidopsis …	sp|P04778|CB1C_ARATH	98	514	0	Chlorophyll a-b binding protein 1, chloroplastic OS=Arabidopsis thaliana GN=LHCB1.3 PE=1 SV=1	ath:AT1G29930	98	535	1e-150	CAB1; CAB1 (CHLOROPHYLL A/B BINDING PROTEIN 1); chlorophyll binding; K08912 light-harvesting complex II chlorophyll a/b binding protein 1	|Metabolism; Energy Metabolism; Photosynthesis - antenna proteins [PATH:ko00196-Map:ko00196];|Metabolism; Energy Metabolism; Photosynthesis proteins [BR:ko00194];|									|%IPR001344:Chlorophyll A-B binding protein, plant :%IPR022796:Chlorophyll A-B binding protein|		|GO:0016020:membrane|	|GO:0009765:photosynthesis, light harvesting|
HXZ_High_Quality_EST.seq.Contig4946	642	43.77	Y	16	|HXZ_N_216_33-A05-M13F_20_A05_2.ab1|HXZ_N_189_69-E09-M13F_20_E09_2.ab1|HXZ_N_25_50-B07-M13F_20_B07_1.ab1|HXZ_N_78_53-E07-M13F_20_E07_1.ab1|HXZ_N_147_46-F06-M13F_20_F06_2.ab1|HXZ_N_182_39-G05-M13F_20_G05_2.ab1|HXZ_N_69_20-D03-M13F_20_D03_1.ab1|HXZ_N_52_52-D07-M13F_20_D07_1.ab1|HXZ_N_216_82-B11-M13F_20_B11_2.ab1|HXZ_N_93_32-H04-M13F_20_H04_1.ab1|HXZ_N_169_93-E12-M13F_20_E12_2.ab1|HXZ_N_205_82-B11-M…	80	427	348	51.15	gb|CP002685.1|	90	597	1e-167	Arabidopsis thaliana chromosome 2, complete sequence	ref|NP_565335.1|	95	208	6e-52	photosystem II subunit X [Arabidopsis thaliana] gb|AAK49579.1|AF370573_1 Unknown protein [Arabidopsis thaliana] gb|AAD25151.1| expressed protein [Arabidopsis thaliana] dbj|BAE98536.1| putative PSII-X protein [Arabidopsis thaliana] gb|AEC06011.1| photosystem II subunit X [Arabidopsis thaliana]						ath:AT2G06520	95	208	2e-52	PSBX; PSBX (photosystem II subunit X)
HXZ_High_Quality_EST.seq.Contig4949	2221	47.14	Y	16	|HXZ_N_119_37-E05-M13F_20_E05_2.ab1|HXZ_N_93_51-C07-M13F_20_C07_1.ab1|HXZ_N_215_45-E06-M13F_20_E06_2.ab1|HXZ_N_59_91-C12-M13F_20_C12_1.ab1|HXZ_N_126_82-B11-M13F_20_B11_2.ab1|HXZ_N_122_63-G08-M13F_20_G08_2.ab1|HXZ_N_195_01-A01-M13F_20_A01_2.ab1|HXZ_N_148_85-E11-M13F_20_E11_2.ab1|HXZ_N_92_30-F04-M13F_20_F04_1.ab1|HXZ_N_172_69-E09-M13F_20_E09_2.ab1|HXZ_N_60_15-G02-M13F_20_G02_1.ab1|HXZ_N_221_77-E10-…	72	2024	1953	48.85	ref|XM_002873010.1|	93	2888	0	Arabidopsis lyrata subsp. lyrata HSC70-1, mRNA	ref|NP_195870.1|	98	1269	0	heat shock 70kDa protein 1/8 [Arabidopsis thaliana] sp|P22953.3|MD37E_ARATH RecName: Full=Probable mediator of RNA polymerase II transcription subunit 37e; AltName: Full=Heat shock 70 kDa protein 1; AltName: Full=Heat shock cognate 70 kDa protein 1; AltName: Full=Heat shock cognate protein 70-1; Short=AtHsc70-1; AltName: Full=Heat shock protein 70-1; Short=AtHsp70-1; AltName: Full=Protein EARLY-R…	sp|P22953|MD37E_ARATH	92	1175	0	Probable mediator of RNA polymerase II transcription subunit 37e OS=Arabidopsis thaliana GN=MED37E PE=1 SV=3	ath:AT5G02490	94	1224	0	heat shock cognate 70 kDa protein 2 (HSC70-2) (HSP70-2); K03283 heat shock 70kDa protein 1/8	|Cellular Processes; Transport and Catabolism; Endocytosis [PATH:ko04144-Map:ko04144];|Environmental Information Processing; Signal Transduction; MAPK signaling pathway [PATH:ko04010-Map:ko04010];|Genetic Information Processing; Folding, Sorting and Degradation; Chaperones and folding catalysts [BR:ko03110];|Genetic Information Processing; Folding, Sorting and Degradation; Proteasome [BR:ko03051]…	SPCC1739.13	0	Spo	O	COG0443	Molecular chaperone	CELLULAR PROCESSES AND SIGNALING	Posttranslational modification, protein turnover, chaperones	|%IPR013126:Heat shock protein 70 family :%IPR018181:Heat shock protein 70, conserved site|
HXZ_High_Quality_EST.seq.Contig4951	976	52.46	Y	16	|HXZ_N_122_03-C01-M13F_20_C01_2.ab1|HXZ_N_87_84-D11-M13F_20_D11_1.ab1|HXZ_N_114_69-E09-M13F_20_E09_1.ab1|HXZ_N_142_92-D12-M13F_20_D12_2.ab1|HXZ_N_48_56-H07-M13F_20_H07_1.ab1|HXZ_N_64_33-A05-M13F_20_A05_1.ab1|HXZ_N_160_15-G02-M13F_20_G02_2.ab1|HXZ_N_123_90-B12-M13F_20_B12_2.ab1|HXZ_N_31_75-C10-M13F_20_C10_1.ab1|HXZ_N_230_82-B11-M13F_20_B11_2.ab1|HXZ_N_176_51-C07-M13F_20_C07_2.ab1|HXZ_N_165_58-B08-…	53	853	801	56.55	gb|CP002685.1|	93	1334	0	Arabidopsis thaliana chromosome 2, complete sequence	ref|NP_174286.1|	97	528	1e-148	chlorophyll a-b binding protein 1 [Arabidopsis thaliana] sp|P04778.1|CB1C_ARATH RecName: Full=Chlorophyll a-b binding protein 1, chloroplastic; AltName: Full=Chlorophyll a-b protein 140; Short=CAB-140; AltName: Full=LHCII type I CAB-1; Flags: Precursor gb|AAG10603.1|AC008030_3 Putative chlorophyll a/b-binding protein [Arabidopsis thaliana] gb|AAL16289.1|AF428359_1 At1g29930/F1N18_23 [Arabidopsis …	sp|P04778|CB1C_ARATH	97	506	0	Chlorophyll a-b binding protein 1, chloroplastic OS=Arabidopsis thaliana GN=LHCB1.3 PE=1 SV=1	ath:AT1G29930	97	528	1e-148	CAB1; CAB1 (CHLOROPHYLL A/B BINDING PROTEIN 1); chlorophyll binding; K08912 light-harvesting complex II chlorophyll a/b binding protein 1	|Metabolism; Energy Metabolism; Photosynthesis - antenna proteins [PATH:ko00196-Map:ko00196];|Metabolism; Energy Metabolism; Photosynthesis proteins [BR:ko00194];|									|%IPR001344:Chlorophyll A-B binding protein, plant :%IPR022796:Chlorophyll A-B binding protein|		|GO:0016020:membrane|	|GO:0009765:photosynthesis, light harvesting|
HXZ_High_Quality_EST.seq.Contig4953	465	36.99	Y	16	|HXZ_N_31_55-G07-M13F_20_G07_1.ab1|HXZ_N_137_82-B11-M13F_20_B11_2.ab1|HXZ_N_205_63-G08-M13F_20_G08_2.ab1|HXZ_N_3_24-H03-M13F_20_H03_1.ab1|HXZ_N_175_91-C12-M13F_20_C12_2.ab1|HXZ_N_17_27-C04-M13F_20_C04_1.ab1|HXZ_N_216_95-G12-M13F_20_G12_2.ab1|HXZ_N_214_26-B04-M13F_20_B04_2.ab1|HXZ_N_159_83-C11-M13F_20_C11_2.ab1|HXZ_N_60_77-E10-M13F_20_E10_1.ab1|HXZ_N_1-F03-M13F_20_F03_1.ab1|HXZ_N_187_58-B08-M13F_2…	61	195	135	49.63	dbj|AK230254.1|	87	289	1e-74	Arabidopsis thaliana mRNA for metallothionein-like protein, complete cds, clone: RAFL23-21-H02	gb|AFO70132.1|	95	110	1e-22	putative metallthionein protein type 1 [Brassica napus]						ath:AT1G07610	93	107	2e-22	MT1C; MT1C; copper ion binding
HXZ_High_Quality_EST.seq.Contig4959	1194	41.46	Y	16	|HXZ_N_76_32-H04-M13F_20_H04_1.ab1|HXZ_N_119_57-A08-M13F_20_A08_2.ab1|HXZ_N_111_50-B07-M13F_20_B07_1.ab1|HXZ_N_224_60-D08-M13F_20_D08_2.ab1|HXZ_N_21_08-H01-M13F_20_H01_1.ab1|HXZ_N_89_80-H10-M13F_20_H10_1.ab1|HXZ_N_75_61-E08-M13F_20_1.ab1|HXZ_N_15_81-A11-M13F_20_A11_1.ab1|HXZ_N_32_62-F08-M13F_20_F08_1.ab1|HXZ_N_206_27-C04-M13F_20_C04_2.ab1|HXZ_N_30_91-C12-M13F_20_C12_1.ab1|HXZ_N_178_51-C07-M13F_20…	58	852	795	48.3	ref|NM_124807.3|	96	1483	0	Arabidopsis thaliana light-harvesting chlorophyll B-binding protein 3 (LHCB3) mRNA, complete cds	ref|NP_200238.1|	98	543	1e-152	light-harvesting chlorophyll B-binding protein 3 [Arabidopsis thaliana] gb|AAD28773.1|AF134126_1 Lhcb3 protein [Arabidopsis thaliana] gb|AAD37362.1|AF143691_1 type III chlorophyll a/b binding protein [Arabidopsis thaliana] gb|AAK32870.1|AF361858_1 AT5g54270/MDK4_9 [Arabidopsis thaliana] gb|AAK49633.1|AF372917_1 AT5g54270/MDK4_9 [Arabidopsis thaliana] dbj|BAB10750.1| Lhcb3 chlorophyll a/b binding …	sp|P27489|CB23_SOLLC	87	481	1e-171	Chlorophyll a-b binding protein 13, chloroplastic OS=Solanum lycopersicum GN=CAB13 PE=1 SV=1	ath:AT5G54270	98	543	1e-152	LHCB3; LHCB3 (LIGHT-HARVESTING CHLOROPHYLL B-BINDING PROTEIN 3); structural molecule; K08914 light-harvesting complex II chlorophyll a/b binding protein 3	|Metabolism; Energy Metabolism; Photosynthesis - antenna proteins [PATH:ko00196-Map:ko00196];|Metabolism; Energy Metabolism; Photosynthesis proteins [BR:ko00194];|									|%IPR001344:Chlorophyll A-B binding protein, plant :%IPR022796:Chlorophyll A-B binding protein|		|GO:0016020:membrane|	|GO:0009765:photosynthesis, light harvesting|
HXZ_High_Quality_EST.seq.Contig4960	949	35.51	Y	16	|HXZ_N_159_09-A02-M13F_20_A02_2.ab1|HXZ_N_55_59-C08-M13F_20_C08_1.ab1|HXZ_N_78_93-E12-M13F_20_E12_1.ab1|HXZ_N_171_22-F03-M13F_20_F03_2.ab1|HXZ_N_172_17-A03-M13F_20_A03_2.ab1|HXZ_N_102_26-B04-M13F_20_B04_1.ab1|HXZ_N_71_29-E04-M13F_20_E04_1.ab1|HXZ_N_215_31-G04-M13F_20_G04_2.ab1|HXZ_N_188_45-E06-M13F_20_E06_2.ab1|HXZ_N_91_46-F06-M13F_20_F06_1.ab1|HXZ_N_139_49-A07-M13F_20_A07_2.ab1|HXZ_N_73_32-H04-M…	393	217	177	37.29	emb|BX816125.1|	86	291	5e-75	Arabidopsis thaliana Full-length cDNA Complete sequence from clone GSLTPGH29ZH10 of Hormone Treated Callus of strain col-0 of Arabidopsis thaliana (thale cress)	gb|AFO70132.1|	95	110	5e-22	putative metallthionein protein type 1 [Brassica napus]						ath:AT1G07610	93	107	1e-21	MT1C; MT1C; copper ion binding
HXZ_High_Quality_EST.seq.Contig4942	948	48.73	Y	15	|HXZ_N_166_33-A05-M13F_20_A05_2.ab1|HXZ_N_46_60-D08-M13F_20_D08_1.ab1|HXZ_N_176_55-G07-M13F_20_G07_2.ab1|HXZ_N_103_68-D09-M13F_20_D09_1.ab1|HXZ_N_153_62-F08-M13F_20_F08_2.ab1|HXZ_N_110_13-E02-M13F_20_E02_1.ab1|HXZ_N_101_49-A07-M13F_20_A07_1.ab1|HXZ_N_121_29-E04-M13F_20_E04_2.ab1|HXZ_N_70_50-B07-M13F_20_B07_1.ab1|HXZ_N_222_90-B12-M13F_20_B12_2.ab1|HXZ_N_182_48-H06-M13F_20_H06_2.ab1|HXZ_N_138_38-F0…	62	784	723	52.28	ref|NM_115346.3|	94	1386	0	Arabidopsis thaliana light-harvesting complex I chlorophyll a/b binding protein 1 (LHCA1) mRNA, complete cds	ref|XP_002878004.1|	99	501	1e-140	hypothetical protein ARALYDRAFT_485905 [Arabidopsis lyrata subsp. lyrata] gb|EFH54263.1| hypothetical protein ARALYDRAFT_485905 [Arabidopsis lyrata subsp. lyrata]	sp|Q01667|CAB6_ARATH	89	447	1e-159	Chlorophyll a-b binding protein 6, chloroplastic OS=Arabidopsis thaliana GN=LHCA1 PE=1 SV=1	pop:POPTR_820261	85	437	1e-121	Lhca1-2; light-harvesting complex I protein Lhca1; K08907 light-harvesting complex I chlorophyll a/b binding protein 1	|Metabolism; Energy Metabolism; Photosynthesis - antenna proteins [PATH:ko00196-Map:ko00196];|Metabolism; Energy Metabolism; Photosynthesis proteins [BR:ko00194];|									|%IPR001344:Chlorophyll A-B binding protein, plant :%IPR022796:Chlorophyll A-B binding protein|		|GO:0016020:membrane|	|GO:0009765:photosynthesis, light harvesting|
HXZ_High_Quality_EST.seq.Contig4943	1351	47.59	Y	15	|HXZ_N_183_20-D03-M13F_20_D03_2.ab1|HXZ_N_199_89-A12-M13F_20_A12_2.ab1|HXZ_N_22_59-C08-M13F_20_C08_1.ab1|HXZ_N_146_03-C01-M13F_20_C01_2.ab1|HXZ_N_135_28-D04-M13F_20_D04_2.ab1|HXZ_N_117_61-E08-M13F_20_E08_1.ab1|HXZ_N_69_83-C11-M13F_20_C11_1.ab1|HXZ_N_173_47-G06-M13F_20_G06_2.ab1|HXZ_N_113_54-F07-M13F_20_F07_1.ab1|HXZ_N_86_12-D02-M13F_20_D02_1.ab1|HXZ_N_208_71-G09-M13F_20_G09_2.ab1|HXZ_N_42_94-F12-…	741	1	741	49.93	gb|CP002688.1|	87	674	0	Arabidopsis thaliana chromosome 5, complete sequence	dbj|BAE99306.1|	88	405	1e-110	conglutin gamma - like protein [Arabidopsis thaliana]	sp|Q8RVH5|7SBG2_SOYBN	30	86.3	6e-17	Basic 7S globulin 2 OS=Glycine max PE=1 SV=1	ath:AT5G19120	88	405	1e-111	aspartic-type endopeptidase										|%IPR001461:Peptidase A1 :%IPR021109:Aspartic peptidase|	|GO:0004190:aspartic-type endopeptidase activity|		|GO:0006508:proteolysis|
HXZ_High_Quality_EST.seq.Contig4944	1414	44.63	Y	15	|HXZ_N_19_85-E11-M13F_20_E11_1.ab1|HXZ_N_86_50-B07-M13F_20_B07_1.ab1|HXZ_N_46_21-E03-M13F_20_E03_1.ab1|HXZ_N_215_60-D08-M13F_20_D08_2.ab1|HXZ_N_163_64-H08-M13F_20_H08_2.ab1|HXZ_N_54_09-A02-M13F_20_A02_1.ab1|HXZ_N_12_66-B09-M13F_20_B09_1.ab1|HXZ_N_135_39-G05-M13F_20_G05_2.ab1|HXZ_N_16_32-H04-M13F_20_H04_1.ab1|HXZ_N_113_28-D04-M13F_20_D04_1.ab1|HXZ_N_34_83-C11-M13F_20_C11_1.ab1|HXZ_N_11_64-H08-M13F…	255	1088	834	48.92	ref|NM_111283.3|	96	1822	0	Arabidopsis thaliana glyceraldehyde-3-phosphate dehydrogenase, cytosolic (GAPC1) mRNA, complete cds	gb|ABN50381.1|	92	482	1e-171	glyceraldehyde-3-phosphate dehydogenase [Beta vulgaris]	sp|P25858|G3PC1_ARATH	93	475	1e-166	Glyceraldehyde-3-phosphate dehydrogenase 1, cytosolic OS=Arabidopsis thaliana GN=GAPC1 PE=1 SV=2	rcu:RCOM_1507100	91	476	1e-169	glyceraldehyde 3-phosphate dehydrogenase, putative (EC:1.2.1.12); K00134 glyceraldehyde 3-phosphate dehydrogenase [EC:1.2.1.12]	|Human Diseases; Neurodegenerative Diseases; Alzheimer's disease [PATH:ko05010-Map:ko05010];|Metabolism; Carbohydrate Metabolism; Glycolysis / Gluconeogenesis [PATH:ko00010-Map:ko00010];|	SPBC32F12.11	1e-125	Spo	G	COG0057	Glyceraldehyde-3-phosphate dehydrogenase/erythrose-4-phosphate dehydrogenase	METABOLISM	Carbohydrate transport and metabolism	|%IPR006424:Glyceraldehyde-3-phosphate dehydrogenase, type I :%IPR016040:NAD(P)-binding domain|	|GO:0016620:oxidoreductase activity, acting on the aldehyde or oxo group of donors, NAD or NADP as acceptor|GO:0050661:NADP binding|GO:0051287:NAD binding|		|GO:0006006:glucose metabolic process|GO:0055114:oxidation-reduction process|
HXZ_High_Quality_EST.seq.Contig4947	1426	44.81	Y	15	|HXZ_N_93_54-F07-M13F_20_F07_1.ab1|HXZ_N_51_51-C07-M13F_20_C07_1.ab1|HXZ_N_52_34-B05-M13F_20_B05_1.ab1|HXZ_N_150_47-G06-M13F_20_G06_2.ab1|HXZ_N_50_77-E10-M13F_20_E10_1.ab1|HXZ_N_156_25-A04-M13F_20_A04_2.ab1|HXZ_N_9_75-C10-M13F_20_C10_1.ab1|HXZ_N_63_20-D03-M13F_20_D03_1.ab1|HXZ_N_90_56-H07-M13F_20_H07_1.ab1|HXZ_N_29_94-F12-M13F_20_F12_1.ab1|HXZ_N_34_38-F05-M13F_20_F05_1.ab1|HXZ_N_38_66-B09-M13F_20…	868	1281	414	45.41	ref|NM_117102.3|	94	1207	0	Arabidopsis thaliana chlorophyll a-b binding protein CP26 (LHCB5) mRNA, complete cds	ref|XP_002872508.1|	95	402	1e-130	hypothetical protein ARALYDRAFT_489877 [Arabidopsis lyrata subsp. lyrata] gb|EFH48767.1| hypothetical protein ARALYDRAFT_489877 [Arabidopsis lyrata subsp. lyrata]	sp|Q9XF89|CB5_ARATH	87	369	1e-125	Chlorophyll a-b binding protein CP26, chloroplastic OS=Arabidopsis thaliana GN=LHCB5 PE=2 SV=1	ath:AT4G10340	95	402	1e-130	LHCB5; LHCB5 (LIGHT HARVESTING COMPLEX OF PHOTOSYSTEM II 5); chlorophyll binding; K08916 light-harvesting complex II chlorophyll a/b binding protein 5	|Metabolism; Energy Metabolism; Photosynthesis - antenna proteins [PATH:ko00196-Map:ko00196];|Metabolism; Energy Metabolism; Photosynthesis proteins [BR:ko00194];|									|%IPR001344:Chlorophyll A-B binding protein, plant :%IPR011032:GroES-like|		|GO:0005737:cytoplasm|GO:0016020:membrane|	|GO:0006457:protein folding|GO:0009765:photosynthesis, light harvesting|
HXZ_High_Quality_EST.seq.Contig4948	1831	46.53	Y	15	|HXZ_N_117_77-E10-M13F_20_E10_1.ab1|HXZ_N_102_04-D01-M13F_20_D01_1.ab1|HXZ_N_42_96-H12-M13F_20_H12_1.ab1|HXZ_N_227_03-C01-M13F_20_C01_2.ab1|HXZ_N_179_93-E12-M13F_20_E12_2.ab1|HXZ_N_146_58-B08-M13F_20_B08_2.ab1|HXZ_N_97_86-F11-M13F_20_F11_1.ab1|HXZ_N_112_59-C08-M13F_20_C08_1.ab1|HXZ_N_112_28-D04-M13F_20_D04_1.ab1|HXZ_N_207_23-G03-M13F_20_G03_2.ab1|HXZ_N_227_15-G02-M13F_20_G02_2.ab1|HXZ_N_187_66-B0…	74	1528	1455	49.55	gb|AY085669.1|	95	2631	0	Arabidopsis thaliana clone 16846 mRNA, complete sequence	ref|XP_002870350.1|	98	977	0	hypothetical protein ARALYDRAFT_915516 [Arabidopsis lyrata subsp. lyrata] gb|EFH46609.1| hypothetical protein ARALYDRAFT_915516 [Arabidopsis lyrata subsp. lyrata]	sp|O23255|SAHH1_ARATH	92	906	0	Adenosylhomocysteinase 1 OS=Arabidopsis thaliana GN=SAHH1 PE=1 SV=1	ath:AT3G23810	95	943	0	SAHH2; SAHH2 (S-ADENOSYL-L-HOMOCYSTEINE (SAH) HYDROLASE 2); adenosylhomocysteinase/ binding / catalytic (EC:3.3.1.1); K01251 adenosylhomocysteinase [EC:3.3.1.1]	|Metabolism; Amino Acid Metabolism; Cysteine and methionine metabolism [PATH:ko00270-Map:ko00270];|	CC0257	0	Ccr	H	COG0499	S-adenosylhomocysteine hydrolase	METABOLISM	Coenzyme transport and metabolism	|%IPR000043:Adenosylhomocysteinase :%IPR015878:S-adenosyl-L-homocysteine hydrolase, NAD binding domain|	|GO:0004013:adenosylhomocysteinase activity|		|GO:0006730:one-carbon metabolic process|
HXZ_High_Quality_EST.seq.Contig4950	1078	45.18	Y	15	|HXZ_N_27_51-C07-M13F_20_C07_1.ab1|HXZ_N_61_19-C03-M13F_20_C03_1.ab1|HXZ_N_192_91-C12-M13F_20_C12_2.ab1|HXZ_N_220_93-E12-M13F_20_E12_2.ab1|HXZ_N_22_88-H11-M13F_20_H11_1.ab1|HXZ_N_90_19-C03-M13F_20_C03_1.ab1|HXZ_N_21_32-H04-M13F_20_H04_1.ab1|HXZ_N_24_19-C03-M13F_20_C03_1.ab1|HXZ_N_105_04-D01-M13F_20_D01_1.ab1|HXZ_N_150_07-G01-M13F_20_G01_2.ab1|HXZ_N_8_25-A04-M13F_20_A04_1.ab1|HXZ_N_111_48-H06-M13F…	87	842	756	48.54	ref|NM_114615.3|	93	1513	0	Arabidopsis thaliana chlorophyll a-b binding protein 4 (LHCA4) mRNA, complete cds	ref|NP_190331.3|	98	507	1e-141	chlorophyll a-b binding protein 4 [Arabidopsis thaliana] sp|P27521.1|CA4_ARATH RecName: Full=Chlorophyll a-b binding protein 4, chloroplastic; AltName: Full=LHCI type III CAB-4; Flags: Precursor gb|AAA32760.1| light-harvesting chlorophyll a/b binding protein [Arabidopsis thaliana] emb|CAB61973.1| CHLOROPHYLL A-B BINDING PROTEIN 4 PRECURSOR homolog [Arabidopsis thaliana] gb|AAM13079.1| chlorophyll…	sp|P27521|CA4_ARATH	98	507	0	Chlorophyll a-b binding protein 4, chloroplastic OS=Arabidopsis thaliana GN=LHCA4 PE=1 SV=1	ath:AT3G47470	98	507	1e-142	LHCA4; LHCA4 (LIGHT-HARVESTING CHLOROPHYLL-PROTEIN COMPLEX I SUBUNIT A4); chlorophyll binding; K08910 light-harvesting complex I chlorophyll a/b binding protein 4	|Metabolism; Energy Metabolism; Photosynthesis - antenna proteins [PATH:ko00196-Map:ko00196];|Metabolism; Energy Metabolism; Photosynthesis proteins [BR:ko00194];|									|%IPR001344:Chlorophyll A-B binding protein, plant :%IPR022796:Chlorophyll A-B binding protein|		|GO:0016020:membrane|	|GO:0009765:photosynthesis, light harvesting|
HXZ_High_Quality_EST.seq.Contig4956	980	37.35	Y	15	|HXZ_N_58_46-F06-M13F_20_F06_1.ab1|HXZ_N_167_73-A10-M13F_20_A10_2.ab1|HXZ_N_134_78-F10-M13F_20_F10_2.ab1|HXZ_N_133_81-A11-M13F_20_A11_2.ab1|HXZ_N_215_04-D01-M13F_20_D01_2.ab1|HXZ_N_189_04-D01-M13F_20_D01_2.ab1|HXZ_N_189_14-F02-M13F_20_F02_2.ab1|HXZ_N_196_40-H05-M13F_20_H05_2.ab1|HXZ_N_177_44-D06-M13F_20_D06_2.ab1|HXZ_N_179_64-H08-M13F_20_H08_2.ab1|HXZ_N_96_79-G10-M13F_20_G10_1.ab1|HXZ_N_178_12-D0…	118	693	576	47.4	ref|NM_001198479.1|	89	301	6e-78	Arabidopsis thaliana dehydrin ERD14 (ERD14) mRNA, complete cds	ref|NP_177745.1|	89	315	1e-83	dehydrin ERD14 [Arabidopsis thaliana] ref|NP_001185408.1| dehydrin ERD14 [Arabidopsis thaliana] sp|P42763.1|ERD14_ARATH RecName: Full=Dehydrin ERD14 gb|AAF17644.1|AC009978_20 T23E18.12 [Arabidopsis thaliana] gb|AAG41486.1|AF326904_1 putative dehydrin protein [Arabidopsis thaliana] gb|AAK00404.1|AF339722_1 putative dehydrin protein [Arabidopsis thaliana] gb|AAL16292.1|AF428362_1 At1g76180/T23E18_3…	sp|P42763|ERD14_ARATH	51	151	9e-44	Dehydrin ERD14 OS=Arabidopsis thaliana GN=ERD14 PE=1 SV=1	ath:AT1G76180	89	315	3e-84	ERD14; ERD14 (EARLY RESPONSE TO DEHYDRATION 14); calcium ion binding										|%IPR000167:Dehydrin :|			|GO:0006950:response to stress|GO:0009415:response to water stimulus|
HXZ_High_Quality_EST.seq.Contig4958	941	40.17	Y	15	|HXZ_N_213_58-B08-M13F_20_B08_2.ab1|HXZ_N_223_55-G07-M13F_20_G07_2.ab1|HXZ_N_163_43-C06-M13F_20_C06_2.ab1|HXZ_N_211_32-H04-M13F_20_H04_2.ab1|HXZ_N_129_09-A02-M13F_20_A02_2.ab1|HXZ_N_110_89-A12-M13F_20_A12_1.ab1|HXZ_N_183_86-F11-M13F_20_F11_2.ab1|HXZ_N_50_52-D07-M13F_20_D07_1.ab1|HXZ_N_174_32-H04-M13F_20_H04_2.ab1|HXZ_N_221_14-F02-M13F_20_F02_2.ab1|HXZ_N_68_93-E12-M13F_20_E12_1.ab1|HXZ_N_90_35-C05…	74	697	624	44.87	ref|XM_002892090.1|	91	940	0	Arabidopsis lyrata subsp. lyrata glutathione S-transferase 11 (ATGSTF7), mRNA	ref|NP_171792.1|	90	385	1e-104	glutathione S-transferase 1 [Arabidopsis thaliana] ref|NP_001184893.1| glutathione S-transferase 1 [Arabidopsis thaliana] sp|P42760.2|GSTF6_ARATH RecName: Full=Glutathione S-transferase F6; Short=AtGSTF6; AltName: Full=AtGSTF3; AltName: Full=GST class-phi member 6; AltName: Full=Glutathione S-transferase 1; Short=AtGST1; AltName: Full=Protein EARLY RESPONSE TO DEHYDRATION 11 gb|AAF02873.1|AC00952…	sp|P42760|GSTF6_ARATH	87	371	1e-130	Glutathione S-transferase F6 OS=Arabidopsis thaliana GN=GSTF6 PE=1 SV=2	ath:AT1G02930	90	385	1e-105	ATGSTF6 (GLUTATHIONE S-TRANSFERASE); copper ion binding / glutathione binding / glutathione transferase		sll0067	2e-19	Syn	O	COG0625	Glutathione S-transferase	CELLULAR PROCESSES AND SIGNALING	Posttranslational modification, protein turnover, chaperones	|%IPR004045:Glutathione S-transferase, N-terminal :%IPR004046:Glutathione S-transferase, C-terminal|	|GO:0005515:protein binding|
HXZ_High_Quality_EST.seq.Contig4914	829	46.8	Y	14	|HXZ_N_25_95-G12-M13F_20_G12_1.ab1|HXZ_N_90_84-D11-M13F_20_D11_1.ab1|HXZ_N_21_90-B12-M13F_20_B12_1.ab1|HXZ_N_45_62-F08-M13F_20_F08_1.ab1|HXZ_N_147_05-E01-M13F_20_E01_2.ab1|HXZ_N_96_91-C12-M13F_20_C12_1.ab1|HXZ_N_106_55-G07-M13F_20_G07_1.ab1|HXZ_N_219_81-A11-M13F_20_A11_2.ab1|HXZ_N_22_76-D10-M13F_20_D10_1.ab1|HXZ_N_5_27-C04-M13F_20_C04_1.ab1|HXZ_N_45_48-H06-M13F_20_H06_1.ab1|HXZ_N_97_69-E09-M13F_2…	22	678	657	51.75	ref|NM_117349.2|	92	1090	0	Arabidopsis thaliana photosystem I reaction center subunit XI (PSAL) mRNA, complete cds	ref|NP_193016.1|	95	416	1e-114	photosystem I reaction center subunit XI [Arabidopsis thaliana] sp|Q9SUI4.2|PSAL_ARATH RecName: Full=Photosystem I reaction center subunit XI, chloroplastic; Short=PSI-L; AltName: Full=PSI subunit V; Flags: Precursor gb|AAL16216.1|AF428447_1 AT4g12800/T20K18_150 [Arabidopsis thaliana] gb|AAL48225.1|AF446350_1 AT4g12800/T20K18_150 [Arabidopsis thaliana] emb|CAB40997.1| probable photosystem I chain…	sp|Q9SUI4|PSAL_ARATH	78	332	1e-115	Photosystem I reaction center subunit XI, chloroplastic OS=Arabidopsis thaliana GN=PSAL PE=1 SV=2	ath:AT4G12800	95	416	1e-115	PSAL; PSAL (photosystem I subunit L); K02699 photosystem I subunit XI	|Metabolism; Energy Metabolism; Photosynthesis [PATH:ko00195-Map:ko00195];|Metabolism; Energy Metabolism; Photosynthesis proteins [BR:ko00194];|	slr1655	1e-28	---	---	---	---	---	---	|%IPR003757:Photosystem I PsaL, reaction centre subunit XI :|		|GO:0009522:photosystem I|GO:0009538:photosystem I reaction center|	|GO:0015979:photosynthesis|
HXZ_High_Quality_EST.seq.Contig4922	727	36.59	Y	14	|HXZ_N_194_67-C09-M13F_20_C09_2.ab1|HXZ_N_14_34-B05-M13F_20_B05_1.ab1|HXZ_N_219_47-G06-M13F_20_G06_2.ab1|HXZ_N_229_76-D10-M13F_20_D10_2.ab1|HXZ_N_23_72-H09-M13F_20_H09_1.ab1|HXZ_N_185_40-H05-M13F_20_H05_2.ab1|HXZ_N_35_23-G03-M13F_20_G03_1.ab1|HXZ_N_230_93-E12-M13F_20_E12_2.ab1|HXZ_N_210_76-D10-M13F_20_D10_2.ab1|HXZ_N_190_02-B01-M13F_20_B01_2.ab1|HXZ_N_200_41-A06-M13F_20_A06_2.ab1|HXZ_N_56_92-D12-…	51	485	435	41.15	ref|NM_105255.2|	91	569	1e-158	Arabidopsis thaliana glutathione S-transferase (AT1G65820) mRNA, complete cds	ref|NP_176758.1|	93	283	2e-74	glutathione S-transferase [Arabidopsis thaliana] gb|AAN76990.1|AF461148_1 MAPEG-like protein [Arabidopsis thaliana] gb|AAK62622.1| At1g65820/F1E22_4 [Arabidopsis thaliana] gb|AAL47424.1| At1g65820/F1E22_4 [Arabidopsis thaliana] gb|AAM66941.1| glutathione-s-transferase, putative [Arabidopsis thaliana] gb|AEE34427.1| glutathione S-transferase [Arabidopsis thaliana]	sp|Q9CPU4|MGST3_MOUSE	40	107	3e-28	Microsomal glutathione S-transferase 3 OS=Mus musculus GN=Mgst3 PE=1 SV=1	ath:AT1G65820	83	271	4e-71	microsomal glutathione s-transferase, putative; K00799 glutathione S-transferase [EC:2.5.1.18]	|Metabolism; Metabolism of Other Amino Acids; Glutathione metabolism [PATH:ko00480-Map:ko00480];|Metabolism; Xenobiotics Biodegradation and Metabolism; Drug metabolism - cytochrome P450 [PATH:ko00982-Map:ko00982];|Metabolism; Xenobiotics Biodegradation and Metabolism; Metabolism of xenobiotics by cytochrome P450 [PATH:ko00980-Map:ko00980];|									|%IPR001129:Membrane-associated, eicosanoid/glutathione metabolism (MAPEG) protein :%IPR023352:Membrane associated eicosanoid/glutathione metabolism-like domain|
HXZ_High_Quality_EST.seq.Contig4928	920	48.15	Y	14	|HXZ_N_89_83-C11-M13F_20_C11_1.ab1|HXZ_N_187_93-E12-M13F_20_E12_2.ab1|HXZ_N_120_15-G02-M13F_20_G02_2.ab1|HXZ_N_6_54-F07-M13F_20_F07_1.ab1|HXZ_N_146_76-D10-M13F_20_D10_2.ab1|HXZ_N_53_10-B02-M13F_20_B02_1.ab1|HXZ_N_107_90-B12-M13F_20_B12_1.ab1|HXZ_N_218_51-C07-M13F_20_C07_2.ab1|HXZ_N_201_88-H11-M13F_20_H11_2.ab1|HXZ_N_46_51-C07-M13F_20_C07_1.ab1|HXZ_N_117_91-C12-M13F_20_C12_1.ab1|HXZ_N_214_32-H04-M…	37	753	717	52.72	ref|XM_002887525.1|	91	916	0	Arabidopsis lyrata subsp. lyrata hypothetical protein, mRNA	ref|NP_177641.1|	89	470	1e-130	pathogenesis-related protein 5 [Arabidopsis thaliana] sp|P28493.1|PR5_ARATH RecName: Full=Pathogenesis-related protein 5; Short=PR-5; Flags: Precursor gb|AAG51923.1|AC013258_17 thaumatin-like protein; 25613-24636 [Arabidopsis thaliana] gb|AAA32865.1| thaumatin-like protein [Arabidopsis thaliana] gb|AAB68336.1| thaumatin-like protein [Arabidopsis thaliana] gb|AAK59672.1| putative thaumatin protein…	sp|P28493|PR5_ARATH	85	440	1e-156	Pathogenesis-related protein 5 OS=Arabidopsis thaliana GN=At1g75040 PE=1 SV=1	ath:AT1G75040	89	470	1e-131	PR5; PR5 (PATHOGENESIS-RELATED GENE 5)										|%IPR001938:Thaumatin :%IPR017949:Thaumatin, conserved site|
HXZ_High_Quality_EST.seq.Contig4931	1506	42.63	Y	14	|HXZ_N_122_09-A02-M13F_20_A02_2.ab1|HXZ_N_83_51-C07-M13F_20_C07_1.ab1|HXZ_N_21_56-H07-M13F_20_H07_1.ab1|HXZ_N_142_12-D02-M13F_20_D02_2.ab1|HXZ_N_125_59-C08-M13F_20_C08_2.ab1|HXZ_N_163_80-H10-M13F_20_H10_2.ab1|HXZ_N_146_44-D06-M13F_20_D06_2.ab1|HXZ_N_44_66-B09-M13F_20_B09_1.ab1|HXZ_N_204_39-G05-M13F_20_G05_2.ab1|HXZ_N_167_04-D01-M13F_20_D01_2.ab1|HXZ_N_107_16-H02-M13F_20_H02_1.ab1|HXZ_N_104_95-G12…	117	1316	1200	45.33	ref|XM_002875284.1|	93	2192	0	Arabidopsis lyrata subsp. lyrata gapa, mRNA	ref|NP_566796.2|	97	770	0	glyceraldehyde-3-phosphate dehydrogenase A [Arabidopsis thaliana] sp|P25856.3|G3PA_ARATH RecName: Full=Glyceraldehyde-3-phosphate dehydrogenase A, chloroplastic; AltName: Full=NADP-dependent glyceraldehydephosphate dehydrogenase subunit A; Flags: Precursor gb|AAL16200.1|AF428431_1 AT3g26650/MLJ15_5 [Arabidopsis thaliana] dbj|BAB01730.1| glyceralehyde-3-phosphate dehydrogenase subunit [Arabidopsis…	sp|P25856|G3PA_ARATH	90	709	0	Glyceraldehyde-3-phosphate dehydrogenase A, chloroplastic OS=Arabidopsis thaliana GN=GAPA PE=1 SV=3	ath:AT3G26650	97	770	0	GAPA; GAPA (GLYCERALDEHYDE 3-PHOSPHATE DEHYDROGENASE A SUBUNIT); glyceraldehyde-3-phosphate dehydrogenase/ protein binding; K05298 glyceraldehyde-3-phosphate dehydrogenase (NADP+) (phosphorylating) [EC:1.2.1.13]	|Metabolism; Energy Metabolism; Carbon fixation in photosynthetic organisms [PATH:ko00710-Map:ko00710];|	sll1342	1e-144	Syn	G	COG0057	Glyceraldehyde-3-phosphate dehydrogenase/erythrose-4-phosphate dehydrogenase	METABOLISM	Carbohydrate transport and metabolism	|%IPR006424:Glyceraldehyde-3-phosphate dehydrogenase, type I :%IPR016040:NAD(P)-binding domain|	|GO:0016620:oxidoreductase activity, acting on the aldehyde or oxo group of donors, NAD or NADP as acceptor|GO:0050661:NADP binding|GO:0051287:NAD binding|		|GO:0006006:glucose metabolic process|GO:0055114:oxidation-reduction process|
HXZ_High_Quality_EST.seq.Contig4932	1008	39.68	Y	14	|HXZ_N_213_03-C01-M13F_20_C01_2.ab1|HXZ_N_215_19-C03-M13F_20_C03_2.ab1|HXZ_N_179_54-F07-M13F_20_F07_2.ab1|HXZ_N_5_61-E08-M13F_20_E08_1.ab1|HXZ_N_127_80-H10-M13F_20_H10_2.ab1|HXZ_N_50_67-C09-M13F_20_C09_1.ab1|HXZ_N_109_26-B04-M13F_20_B04_1.ab1|HXZ_N_175_03-C01-M13F_20_C01_2.ab1|HXZ_N_73_41-A06-M13F_20_A06_1.ab1|HXZ_N_84_76-D10-M13F_20_D10_1.ab1|HXZ_N_118_95-G12-M13F_20_G12_2.ab1|HXZ_N_206_71-G09-M…	33	575	543	51.38	ref|XM_002868730.1|	93	987	0	Arabidopsis lyrata subsp. lyrata ribulose bisphosphate carboxylase, mRNA	ref|XP_002868776.1|	96	367	3e-99	ribulose bisphosphate carboxylase [Arabidopsis lyrata subsp. lyrata] gb|EFH45035.1| ribulose bisphosphate carboxylase [Arabidopsis lyrata subsp. lyrata]	sp|P27985|RBS2_BRANA	95	345	1e-120	Ribulose bisphosphate carboxylase small chain F1, chloroplastic OS=Brassica napus GN=RBCS F1 PE=3 SV=1	ath:AT5G38430	94	360	1e-97	ribulose bisphosphate carboxylase small chain 1B / RuBisCO small subunit 1B (RBCS-1B) (ATS1B) (EC:4.1.1.39); K01602 ribulose-bisphosphate carboxylase small chain [EC:4.1.1.39]	|Metabolism; Carbohydrate Metabolism; Glyoxylate and dicarboxylate metabolism [PATH:ko00630-Map:ko00630];|Metabolism; Energy Metabolism; Carbon fixation in photosynthetic organisms [PATH:ko00710-Map:ko00710];|	slr0012	3e-29	Syn	C	COG4451	Ribulose bisphosphate carboxylase small subunit	METABOLISM	Energy production and conversion	|%IPR000894:Ribulose bisphosphate carboxylase small chain, domain :%IPR024680:Ribulose-1,5-bisphosphate carboxylase small subunit, N-terminal|
HXZ_High_Quality_EST.seq.Contig4933	1434	44.14	Y	14	|HXZ_N_77_59-C08-M13F_20_C08_1.ab1|HXZ_N_140_78-F10-M13F_20_F10_2.ab1|HXZ_N_55_20-D03-M13F_20_D03_1.ab1|HXZ_N_173_28-D04-M13F_20_D04_2.ab1|HXZ_N_34_96-H12-M13F_20_H12_1.ab1|HXZ_N_193_63-G08-M13F_20_G08_2.ab1|HXZ_N_218_54-F07-M13F_20_F07_2.ab1|HXZ_N_153_19-C03-M13F_20_C03_2.ab1|HXZ_N_43_11-C02-M13F_20_C02_1.ab1|HXZ_N_201_74-B10-M13F_20_B10_2.ab1|HXZ_N_33_43-C06-M13F_20_C06_1.ab1|HXZ_N_85_87-G11-M1…	58	1260	1203	46.63	ref|XM_002885825.1|	92	1784	0	Arabidopsis lyrata subsp. lyrata hypothetical protein, mRNA	ref|NP_178969.1|	98	798	0	serine--glyoxylate aminotransferase [Arabidopsis thaliana] ref|NP_849951.1| serine--glyoxylate aminotransferase [Arabidopsis thaliana] sp|Q56YA5.2|SGAT_ARATH RecName: Full=Serine--glyoxylate aminotransferase; AltName: Full=Alanine--glyoxylate aminotransferase; Short=AGT; AltName: Full=Serine--pyruvate aminotransferase gb|AAC26854.1| alanine:glyoxylate aminotransferase [Arabidopsis thaliana] gb|AA…	sp|Q56YA5|SGAT_ARATH	94	746	0	Serine--glyoxylate aminotransferase OS=Arabidopsis thaliana GN=AGT1 PE=1 SV=2	ath:AT2G13360	98	798	0	AGT; AGT (ALANINE:GLYOXYLATE AMINOTRANSFERASE); alanine-glyoxylate transaminase/ serine-glyoxylate transaminase/ serine-pyruvate transaminase (EC:2.6.1.45); K00830 alanine-glyoxylate transaminase / serine-glyoxylate transaminase / serine-pyruvate transaminase [EC:2.6.1.44 2.6.1.45 2.6.1.51]	|Cellular Processes; Transport and Catabolism; Peroxisome [PATH:ko04146-Map:ko04146];|Metabolism; Amino Acid Metabolism; Alanine, aspartate and glutamate metabolism [PATH:ko00250-Map:ko00250];|Metabolism; Amino Acid Metabolism; Amino acid related enzymes [BR:ko01007];|Metabolism; Amino Acid Metabolism; Glycine, serine and threonine metabolism [PATH:ko00260-Map:ko00260];|Metabolism; Energy Metabol…	mlr1322	1e-131	Mlo	E	COG0075	Serine-pyruvate aminotransferase/archaeal aspartate aminotransferase	METABOLISM	Amino acid transport and metabolism	|%IPR000192:Aminotransferase, class V/Cysteine desulfurase :%IPR015421:Pyridoxal phosphate-dependent transferase, major region, subdomain 1|	|GO:0003824:catalytic activity|GO:0030170:pyridoxal phosphate binding|		|GO:0008152:metabolic process|
HXZ_High_Quality_EST.seq.Contig4934	1660	44.16	Y	14	|HXZ_N_51_74-B10-M13F_20_B10_1.ab1|HXZ_N_158_58-B08-M13F_20_B08_2.ab1|HXZ_N_76_73-A10-M13F_20_A10_1.ab1|HXZ_N_145_73-A10-M13F_20_A10_2.ab1|HXZ_N_55_73-A10-M13F_20_A10_1.ab1|HXZ_N_200_28-D04-M13F_20_D04_2.ab1|HXZ_N_151_19-C03-M13F_20_C03_2.ab1|HXZ_N_146_28-D04-M13F_20_D04_2.ab1|HXZ_N_176_46-F06-M13F_20_F06_2.ab1|HXZ_N_59_89-A12-M13F_20_A12_1.ab1|HXZ_N_187_72-H09-M13F_20_H09_2.ab1|HXZ_N_201_22-F03-…	177	1307	1131	48.36	ref|XM_002883104.1|	97	2058	0	Arabidopsis lyrata subsp. lyrata hypothetical protein, mRNA	ref|NP_188508.1|	100	759	0	actin 2 [Arabidopsis thaliana] ref|XP_002883150.1| hypothetical protein ARALYDRAFT_342019 [Arabidopsis lyrata subsp. lyrata] ref|XP_002891486.1| hypothetical protein ARALYDRAFT_474065 [Arabidopsis lyrata subsp. lyrata] sp|Q96292.1|ACT2_ARATH RecName: Full=Actin-2 gb|AAL16260.1|AF428330_1 AT3g18780/MVE11_16 [Arabidopsis thaliana] gb|AAB37098.1| actin 2 [Arabidopsis thaliana] dbj|BAB01806.1| actin …	sp|Q96292|ACT2_ARATH	100	759	0	Actin-2 OS=Arabidopsis thaliana GN=ACT2 PE=1 SV=1	ath:AT3G18780	100	759	0	ACT2; ACT2 (ACTIN 2); structural constituent of cytoskeleton; K10355 actin, other eukaryote	|Cellular Processes; Cell Motility; Cytoskeleton proteins [BR:ko04812];|	SPBC32H8.12c	0	Spo	Z	COG5277	Actin and related proteins	CELLULAR PROCESSES AND SIGNALING	Cytoskeleton	|%IPR004000:Actin-related protein :%IPR004001:Actin, conserved site|
HXZ_High_Quality_EST.seq.Contig4935	1073	47.72	Y	14	|HXZ_N_74_73-A10-M13F_20_A10_1.ab1|HXZ_N_148_40-H05-M13F_20_H05_2.ab1|HXZ_N_69_77-E10-M13F_20_E10_1.ab1|HXZ_N_137_79-G10-M13F_20_G10_2.ab1|HXZ_N_156_08-H01-M13F_20_H01_2.ab1|HXZ_N_40_64-H08-M13F_20_H08_1.ab1|HXZ_N_8_34-B05-M13F_20_B05_1.ab1|HXZ_N_111_25-A04-M13F_20_A04_1.ab1|HXZ_N_131_51-C07-M13F_20_C07_2.ab1|HXZ_N_73_61-E08-M13F_20_E08_1.ab1|HXZ_N_65_35-C05-M13F_20_C05_1.ab1|HXZ_N_33_83-C11-M13F…	24	887	864	50.93	ref|XM_002889568.1|	94	1380	0	Arabidopsis lyrata subsp. lyrata oxygen-evolving enhancer protein 2 (PSBP-1), mRNA	ref|XP_002889614.1|	98	517	1e-144	oxygen-evolving enhancer protein 2 [Arabidopsis lyrata subsp. lyrata] gb|EFH65873.1| oxygen-evolving enhancer protein 2 [Arabidopsis lyrata subsp. lyrata]	sp|Q42029|PSBP1_ARATH	87	457	1e-162	Oxygen-evolving enhancer protein 2-1, chloroplastic OS=Arabidopsis thaliana GN=PSBP1 PE=1 SV=2	ath:AT2G30790	82	429	1e-118	PSBP-2; PSBP-2 (photosystem II subunit P-2); calcium ion binding; K02717 photosystem II oxygen-evolving enhancer protein 2	|Metabolism; Energy Metabolism; Photosynthesis [PATH:ko00195-Map:ko00195];|Metabolism; Energy Metabolism; Photosynthesis proteins [BR:ko00194];|	all3076	2e-11	---	---	---	---	---	---	|%IPR002683:Photosystem II PsbP, oxygen evolving complex :%IPR016123:Mog1/PsbP, alpha/beta/alpha sandwich|	|GO:0005509:calcium ion binding|	|GO:0009523:photosystem II|GO:0009654:oxygen evolving complex|GO:0019898:extrinsic to membrane|	|GO:0015979:photosynthesis|
HXZ_High_Quality_EST.seq.Contig4936	1040	51.25	Y	14	|HXZ_N_229_57-A08-M13F_20_A08_2.ab1|HXZ_N_84_87-G11-M13F_20_G11_1.ab1|HXZ_N_22_22-F03-M13F_20_F03_1.ab1|HXZ_N_160_07-G01-M13F_20_G01_2.ab1|HXZ_N_57_84-D11-M13F_20_D11_1.ab1|HXZ_N_174_04-D01-M13F_20_D01_2.ab1|HXZ_N_175_36-D05-M13F_20_D05_2.ab1|HXZ_N_155_91-C12-M13F_20_C12_2.ab1|HXZ_N_24_18-B03-M13F_20_B03_1.ab1|HXZ_N_92_82-B11-M13F_20_B11_1.ab1|HXZ_N_207_51-C07-M13F_20_C07_2.ab1|HXZ_N_217_41-A06-M…	59	928	870	53.91	ref|XM_002872959.1|	91	1340	0	Arabidopsis lyrata subsp. lyrata chlorophyll a/b-binding protein CP29, mRNA	ref|XP_002873005.1|	97	572	1e-161	chlorophyll a/b-binding protein CP29 [Arabidopsis lyrata subsp. lyrata] gb|EFH49264.1| chlorophyll a/b-binding protein CP29 [Arabidopsis lyrata subsp. lyrata]	sp|Q07473|CB4A_ARATH	92	518	0	Chlorophyll a-b binding protein CP29.1, chloroplastic OS=Arabidopsis thaliana GN=LHCB4.1 PE=1 SV=1	ath:AT5G01530	96	564	1e-159	chlorophyll A-B binding protein CP29 (LHCB4); K08915 light-harvesting complex II chlorophyll a/b binding protein 4	|Metabolism; Energy Metabolism; Photosynthesis - antenna proteins [PATH:ko00196-Map:ko00196];|Metabolism; Energy Metabolism; Photosynthesis proteins [BR:ko00194];|									|%IPR001344:Chlorophyll A-B binding protein, plant :%IPR022796:Chlorophyll A-B binding protein|		|GO:0016020:membrane|	|GO:0009765:photosynthesis, light harvesting|
HXZ_High_Quality_EST.seq.Contig4939	979	48.93	Y	14	|HXZ_N_78_64-H08-M13F_20_H08_1.ab1|HXZ_N_25_84-D11-M13F_20_D11_1.ab1|HXZ_N_171_11-C02-M13F_20_C02_2.ab1|HXZ_N_24_08-H01-M13F_20_H01_1.ab1|HXZ_N_143_76-D10-M13F_20_D10_2.ab1|HXZ_N_5_89-A12-M13F_20_A12_1.ab1|HXZ_N_165_17-A03-M13F_20_A03_2.ab1|HXZ_N_222_64-H08-M13F_20_H08_2.ab1|HXZ_N_217_80-H10-M13F_20_H10_2.ab1|HXZ_N_88_92-D12-M13F_20_D12_1.ab1|HXZ_N_172_03-C01-M13F_20_C01_2.ab1|HXZ_N_50_14-F02-M13…	31	798	768	52.99	ref|XM_002876569.1|	93	1402	0	Arabidopsis lyrata subsp. lyrata Lhca2 protein, mRNA	ref|XP_002876615.1|	97	524	1e-146	Lhca2 protein [Arabidopsis lyrata subsp. lyrata] gb|EFH52874.1| Lhca2 protein [Arabidopsis lyrata subsp. lyrata]	sp|P13869|CB12_PETHY	91	442	1e-157	Chlorophyll a-b binding protein, chloroplastic OS=Petunia hybrida PE=2 SV=1	ath:AT3G61470	96	523	1e-147	LHCA2; LHCA2; chlorophyll binding; K08908 light-harvesting complex I chlorophyll a/b binding protein 2	|Metabolism; Energy Metabolism; Photosynthesis - antenna proteins [PATH:ko00196-Map:ko00196];|Metabolism; Energy Metabolism; Photosynthesis proteins [BR:ko00194];|									|%IPR001344:Chlorophyll A-B binding protein, plant :%IPR022796:Chlorophyll A-B binding protein|		|GO:0016020:membrane|	|GO:0009765:photosynthesis, light harvesting|
HXZ_High_Quality_EST.seq.Contig4940	1281	43.48	Y	14	|HXZ_N_51_30-F04-M13F_20_F04_1.ab1|HXZ_N_128_25-A04-M13F_20_A04_2.ab1|HXZ_N_146_83-C11-M13F_20_C11_2.ab1|HXZ_N_164_43-C06-M13F_20_C06_2.ab1|HXZ_N_166_10-B02-M13F_20_B02_2.ab1|HXZ_N_121_23-G03-M13F_20_G03_2.ab1|HXZ_N_31_19-C03-M13F_20_C03_1.ab1|HXZ_N_129_41-A06-M13F_20_A06_2.ab1|HXZ_N_166_95-G12-M13F_20_G12_2.ab1|HXZ_N_41_81-A11-M13F_20_A11_1.ab1|HXZ_N_209_24-H03-M13F_20_H03_2.ab1|HXZ_N_203_09-A02…	34	1074	1041	46.3	dbj|AB493638.1|	88	1025	0	Arabidopsis thaliana At3g44310 mRNA for hypothetical protein, partial cds, clone: RAAt3g44310	ref|NP_851011.1|	86	618	1e-174	nitrilase 1 [Arabidopsis thaliana] ref|NP_001078234.1| nitrilase 1 [Arabidopsis thaliana] sp|P32961.2|NRL1_ARATH RecName: Full=Nitrilase 1 gb|AAB05221.1| nitrilase 1 [Arabidopsis thaliana] emb|CAA68935.2| nitrilase 1 [Arabidopsis thaliana] emb|CAB88999.1| nitrilase 1 [Arabidopsis thaliana] gb|AAK68787.1| nitrilase 1 [Arabidopsis thaliana] gb|AAN15359.1| nitrilase 1 [Arabidopsis thaliana] gb|ABE65…	sp|P32961|NRL1_ARATH	86	618	0	Nitrilase 1 OS=Arabidopsis thaliana GN=NIT1 PE=1 SV=2	ath:AT3G44310	86	618	1e-175	NIT1; NIT1; indole-3-acetonitrile nitrilase/ indole-3-acetonitrile nitrile hydratase/ nitrilase (EC:3.5.5.1); K01501 nitrilase [EC:3.5.5.1]	|Metabolism; Amino Acid Metabolism; Tryptophan metabolism [PATH:ko00380-Map:ko00380];|Metabolism; Energy Metabolism; Nitrogen metabolism [PATH:ko00910-Map:ko00910];|Metabolism; Metabolism of Other Amino Acids; Cyanoamino acid metabolism [PATH:ko00460-Map:ko00460];|Metabolism; Xenobiotics Biodegradation and Metabolism; Aminobenzoate degradation [PATH:ko00627-Map:ko00627];|Metabolism; Xenobiotics B…	YIL164c	7e-62	Sce	R	COG0388	Predicted amidohydrolase	POORLY CHARACTERIZED	General function prediction only	|%IPR000132:Nitrilase/cyanide hydratase, conserved site :%IPR003010:Carbon-nitrogen hydrolase|	|GO:0016810:hydrolase activity, acting on carbon-nitrogen (but not peptide) bonds|		|GO:0006807:nitrogen compound metabolic process|
HXZ_High_Quality_EST.seq.Contig4941	603	44.28	Y	14	|HXZ_N_203_05-E01-M13F_20_E01_2.ab1|HXZ_N_83_26-B04-M13F_20_B04_1.ab1|HXZ_N_40_14-F02-M13F_20_F02_1.ab1|HXZ_N_31_49-A07-M13F_20_A07_1.ab1|HXZ_N_126_81-A11-M13F_20_A11_2.ab1|HXZ_N_201_20-D03-M13F_20_D03_2.ab1|HXZ_N_120_33-A05-M13F_20_A05_2.ab1|HXZ_N_128_38-F05-M13F_20_F05_2.ab1|HXZ_N_190_31-G04-M13F_20_G04_2.ab1|HXZ_N_45_21-E03-M13F_20_E03_1.ab1|HXZ_N_135_18-B03-M13F_20_B03_2.ab1|HXZ_N_165_59-C08-…	57	431	375	53.87	ref|XM_002880253.1|	95	634	1e-178	Arabidopsis lyrata subsp. lyrata cp12 domain-containing protein 1 (CP12-1), mRNA	ref|XP_002880299.1|	96	243	2e-62	cp12 domain-containing protein 1 [Arabidopsis lyrata subsp. lyrata] gb|EFH56558.1| cp12 domain-containing protein 1 [Arabidopsis lyrata subsp. lyrata]	sp|O22914|CP121_ARATH	80	198	9e-65	Calvin cycle protein CP12-1, chloroplastic OS=Arabidopsis thaliana GN=CP12-1 PE=1 SV=1	ath:AT2G47400	93	235	2e-60	CP12-1; CP12-1 (EC:1.2.1.13)		asl2850	4e-17	---	---	---	---	---	---	|%IPR003823:Domain of unknown function CP12 :|
HXZ_High_Quality_EST.seq.Contig4916	704	44.03	Y	13	|HXZ_N_36_15-G02-M13F_20_G02_1.ab1|HXZ_N_111_57-A08-M13F_20_A08_1.ab1|HXZ_N_46_18-B03-M13F_20_B03_1.ab1|HXZ_N_58_75-C10-M13F_20_C10_1.ab1|HXZ_N_76_77-E10-M13F_20_E10_1.ab1|HXZ_N_154_42-B06-M13F_20_B06_2.ab1|HXZ_N_139_22-F03-M13F_20_F03_2.ab1|HXZ_N_169_58-B08-M13F_20_B08_2.ab1|HXZ_N_116_94-F12-M13F_20_F12_1.ab1|HXZ_N_165_05-E01-M13F_20_E01_2.ab1|HXZ_N_168_46-F06-M13F_20_F06_2.ab1|HXZ_N_199_25-A04-…	104	502	399	51.88	ref|NM_128609.3|	88	755	0	Arabidopsis thaliana photosystem II reaction center W protein (PSBW) mRNA, complete cds	ref|XP_002881119.1|	96	253	3e-65	hypothetical protein ARALYDRAFT_902045 [Arabidopsis lyrata subsp. lyrata] gb|EFH57378.1| hypothetical protein ARALYDRAFT_902045 [Arabidopsis lyrata subsp. lyrata]	sp|Q39194|PSBW_ARATH	71	152	6e-46	Photosystem II reaction center W protein, chloroplastic OS=Arabidopsis thaliana GN=PSBW PE=1 SV=2	ath:AT2G30570	95	252	2e-65	PSBW; PSBW (PHOTOSYSTEM II REACTION CENTER W); K02721 photosystem II PsbW protein	|Metabolism; Energy Metabolism; Photosynthesis [PATH:ko00195-Map:ko00195];|Metabolism; Energy Metabolism; Photosynthesis proteins [BR:ko00194];|									|%IPR009806:Photosystem II PsbW, class 2 :|		|GO:0009507:chloroplast|GO:0009523:photosystem II|	|GO:0015979:photosynthesis|
HXZ_High_Quality_EST.seq.Contig4917	1177	37.04	Y	13	|HXZ_N_130_18-B03-M13F_20_B03_2.ab1|HXZ_N_59_55-G07-M13F_20_G07_1.ab1|HXZ_N_95_53-E07-M13F_20_E07_1.ab1|HXZ_N_168_71-G09-M13F_20_G09_2.ab1|HXZ_N_129_25-A04-M13F_20_A04_2.ab1|HXZ_N_76_45-E06-M13F_20_E06_1.ab1|HXZ_N_119_92-D12-M13F_20_D12_2.ab1|HXZ_N_147_90-B12-M13F_20_B12_2.ab1|HXZ_N_229_20-D03-M13F_20_D03_2.ab1|HXZ_N_207_10-B02-M13F_20_B02_2.ab1|HXZ_N_52_57-A08-M13F_20_A08_1.ab1|HXZ_N_158_93-E12-…	421	1032	612	42.16	ref|XM_002881233.1|	94	971	0	Arabidopsis lyrata subsp. lyrata hypothetical protein, mRNA	ref|XP_002881279.1|	95	414	1e-113	hypothetical protein ARALYDRAFT_482279 [Arabidopsis lyrata subsp. lyrata] gb|EFH57538.1| hypothetical protein ARALYDRAFT_482279 [Arabidopsis lyrata subsp. lyrata]	sp|O22788|PXG3_ARATH	87	371	1e-128	Probable peroxygenase 3 OS=Arabidopsis thaliana GN=PXG3 PE=1 SV=1	rcu:RCOM_1217840	70	304	1e-80	calcium ion binding protein, putative										|%IPR007736:Caleosin :|
HXZ_High_Quality_EST.seq.Contig4919	571	43.78	Y	13	|HXZ_N_219_86-F11-M13F_20_F11_2.ab1|HXZ_N_216_90-B12-M13F_20_B12_2.ab1|HXZ_N_186_56-H07-M13F_20_H07_2.ab1|HXZ_N_183_29-E04-M13F_20_E04_2.ab1|HXZ_N_154_27-C04-M13F_20_C04_2.ab1|HXZ_N_112_84-D11-M13F_20_D11_1.ab1|HXZ_N_153_12-D02-M13F_20_D02_2.ab1|HXZ_N_105_90-B12-M13F_20_B12_1.ab1|HXZ_N_201_79-G10-M13F_20_G10_2.ab1|HXZ_N_37_92-D12-M13F_20_D12_1.ab1|HXZ_N_190_56-H07-M13F_20_H07_2.ab1|HXZ_N_42_31-G0…	83	430	348	50.57	gb|CP002685.1|	91	559	1e-156	Arabidopsis thaliana chromosome 2, complete sequence	ref|NP_565335.1|	94	207	9e-52	photosystem II subunit X [Arabidopsis thaliana] gb|AAK49579.1|AF370573_1 Unknown protein [Arabidopsis thaliana] gb|AAD25151.1| expressed protein [Arabidopsis thaliana] dbj|BAE98536.1| putative PSII-X protein [Arabidopsis thaliana] gb|AEC06011.1| photosystem II subunit X [Arabidopsis thaliana]						ath:AT2G06520	94	207	3e-52	PSBX; PSBX (photosystem II subunit X)
HXZ_High_Quality_EST.seq.Contig4920	2224	47.57	Y	13	|HXZ_N_6_60-D08-M13F_20_D08_1.ab1|HXZ_N_21_15-G02-M13F_20_G02_1.ab1|HXZ_N_181_24-H03-M13F_20_H03_2.ab1|HXZ_N_179_03-C01-M13F_20_C01_2.ab1|HXZ_N_115_34-B05-M13F_20_B05_1.ab1|HXZ_N_144_23-G03-M13F_20_G03_2.ab1|HXZ_N_197_39-G05-M13F_20_G05_2.ab1|HXZ_N_141_18-B03-M13F_20_B03_2.ab1|HXZ_N_6_18-B03-M13F_20_B03_1.ab1|HXZ_N_197_83-C11-M13F_20_C11_2.ab1|HXZ_N_138_89-A12-M13F_20_A12_2.ab1|HXZ_N_140_05-E01-M…	92	2044	1953	48.95	ref|XM_002873010.1|	91	2902	0	Arabidopsis lyrata subsp. lyrata HSC70-1, mRNA	ref|NP_195870.1|	98	1269	0	heat shock 70kDa protein 1/8 [Arabidopsis thaliana] sp|P22953.3|MD37E_ARATH RecName: Full=Probable mediator of RNA polymerase II transcription subunit 37e; AltName: Full=Heat shock 70 kDa protein 1; AltName: Full=Heat shock cognate 70 kDa protein 1; AltName: Full=Heat shock cognate protein 70-1; Short=AtHsc70-1; AltName: Full=Heat shock protein 70-1; Short=AtHsp70-1; AltName: Full=Protein EARLY-R…	sp|P22953|MD37E_ARATH	92	1175	0	Probable mediator of RNA polymerase II transcription subunit 37e OS=Arabidopsis thaliana GN=MED37E PE=1 SV=3	ath:AT5G02490	94	1224	0	heat shock cognate 70 kDa protein 2 (HSC70-2) (HSP70-2); K03283 heat shock 70kDa protein 1/8	|Cellular Processes; Transport and Catabolism; Endocytosis [PATH:ko04144-Map:ko04144];|Environmental Information Processing; Signal Transduction; MAPK signaling pathway [PATH:ko04010-Map:ko04010];|Genetic Information Processing; Folding, Sorting and Degradation; Chaperones and folding catalysts [BR:ko03110];|Genetic Information Processing; Folding, Sorting and Degradation; Proteasome [BR:ko03051]…	SPCC1739.13	0	Spo	O	COG0443	Molecular chaperone	CELLULAR PROCESSES AND SIGNALING	Posttranslational modification, protein turnover, chaperones	|%IPR013126:Heat shock protein 70 family :%IPR018181:Heat shock protein 70, conserved site|
HXZ_High_Quality_EST.seq.Contig4924	1327	44.24	Y	13	|HXZ_N_109_52-D07-M13F_20_D07_1.ab1|HXZ_N_196_32-H04-M13F_20_H04_2.ab1|HXZ_N_68_61-E08-M13F_20_E08_1.ab1|HXZ_N_26_49-A07-M13F_20_A07_1.ab1|HXZ_N_101_30-F04-M13F_20_F04_1.ab1|HXZ_N_164_31-G04-M13F_20_G04_2.ab1|HXZ_N_80_22-F03-M13F_20_F03_1.ab1|HXZ_N_194_23-G03-M13F_20_G03_2.ab1|HXZ_N_102_10-B02-M13F_20_B02_1.ab1|HXZ_N_60_58-B08-M13F_20_B08_1.ab1|HXZ_N_197_80-H10-M13F_20_H10_2.ab1|HXZ_N_115_12-D02-…	84	1160	1077	47.91	ref|XM_002868907.1|	93	1637	0	Arabidopsis lyrata subsp. lyrata elicitor-activated gene 3 (ELI3-2), mRNA	ref|XP_002868953.1|	96	708	0	elicitor-activated gene 3 [Arabidopsis lyrata subsp. lyrata] gb|EFH45212.1| elicitor-activated gene 3 [Arabidopsis lyrata subsp. lyrata]	sp|Q02972|CADH8_ARATH	85	624	0	Cinnamyl alcohol dehydrogenase 8 OS=Arabidopsis thaliana GN=CAD8 PE=1 SV=1	ath:AT4G37990	94	701	0	ELI3-2; ELI3-2 (ELICITOR-ACTIVATED GENE 3-2); aryl-alcohol dehydrogenase/ mannitol dehydrogenase		SMc00680	1e-91	Sme	R	COG1064	Zn-dependent alcohol dehydrogenases	POORLY CHARACTERIZED	General function prediction only	|%IPR002085:Alcohol dehydrogenase superfamily, zinc-type :%IPR002328:Alcohol dehydrogenase, zinc-type, conserved site|	|GO:0008270:zinc ion binding|GO:0016491:oxidoreductase activity|GO:0016747:transferase activity, transferring acyl groups other than amino-acyl groups|		|GO:0055114:oxidation-reduction process|
HXZ_High_Quality_EST.seq.Contig4926	792	46.72	Y	13	|HXZ_N_133_25-A04-M13F_20_A04_2.ab1|HXZ_N_107_27-C04-M13F_20_C04_1.ab1|HXZ_N_113_04-D01-M13F_20_D01_1.ab1|HXZ_N_62_07-G01-M13F_20_G01_1.ab1|HXZ_N_51_13-E02-M13F_20_E02_1.ab1|HXZ_N_54_58-B08-M13F_20_B08_1.ab1|HXZ_N_9_27-C04-M13F_20_C04_1.ab1|HXZ_N_112_56-H07-M13F_20_H07_1.ab1|HXZ_N_50_61-E08-M13F_20_E08_1.ab1|HXZ_N_148_46-F06-M13F_20_F06_2.ab1|HXZ_N_22_40-H05-M13F_20_H05_1.ab1|HXZ_N_15_45-E06-M13F…	120	662	543	51.75	ref|XM_002868730.1|	93	1011	0	Arabidopsis lyrata subsp. lyrata ribulose bisphosphate carboxylase, mRNA	ref|XP_002868776.1|	97	368	1e-100	ribulose bisphosphate carboxylase [Arabidopsis lyrata subsp. lyrata] gb|EFH45035.1| ribulose bisphosphate carboxylase [Arabidopsis lyrata subsp. lyrata]	sp|P10796|RBS1B_ARATH	95	346	1e-121	Ribulose bisphosphate carboxylase small chain 1B, chloroplastic OS=Arabidopsis thaliana GN=RBCS-1B PE=1 SV=1	ath:AT5G38430	96	365	2e-99	ribulose bisphosphate carboxylase small chain 1B / RuBisCO small subunit 1B (RBCS-1B) (ATS1B) (EC:4.1.1.39); K01602 ribulose-bisphosphate carboxylase small chain [EC:4.1.1.39]	|Metabolism; Carbohydrate Metabolism; Glyoxylate and dicarboxylate metabolism [PATH:ko00630-Map:ko00630];|Metabolism; Energy Metabolism; Carbon fixation in photosynthetic organisms [PATH:ko00710-Map:ko00710];|	slr0012	3e-30	Syn	C	COG4451	Ribulose bisphosphate carboxylase small subunit	METABOLISM	Energy production and conversion	|%IPR000894:Ribulose bisphosphate carboxylase small chain, domain :%IPR024680:Ribulose-1,5-bisphosphate carboxylase small subunit, N-terminal|
HXZ_High_Quality_EST.seq.Contig4937	1623	43.13	Y	13	|HXZ_N_230_86-F11-M13F_20_F11_2.ab1|HXZ_N_56_59-C08-M13F_20_C08_1.ab1|HXZ_N_134_37-E05-M13F_20_E05_2.ab1|HXZ_N_222_81-A11-M13F_20_A11_2.ab1|HXZ_N_217_90-B12-M13F_20_B12_2.ab1|HXZ_N_123_84-D11-M13F_20_D11_2.ab1|HXZ_N_62_54-F07-M13F_20_F07_1.ab1|HXZ_N_179_50-B07-M13F_20_B07_2.ab1|HXZ_N_178_62-F08-M13F_20_F08_2.ab1|HXZ_N_186_82-B11-M13F_20_B11_2.ab1|HXZ_N_63_71-G09-M13F_20_G09_1.ab1|HXZ_N_183_49-A07…	38	1282	1245	46.99	ref|XM_002865159.1|	94	1905	0	Arabidopsis lyrata subsp. lyrata phosphate/triose-phosphate translocator precursor, mRNA	ref|XP_002865205.1|	96	789	0	phosphate/triose-phosphate translocator precursor [Arabidopsis lyrata subsp. lyrata] gb|EFH41464.1| phosphate/triose-phosphate translocator precursor [Arabidopsis lyrata subsp. lyrata]	sp|Q9ZSR7|TPT_ARATH	85	680	0	Triose phosphate/phosphate translocator TPT, chloroplastic OS=Arabidopsis thaliana GN=TPT PE=2 SV=1	ath:AT5G46110	93	756	0	APE2; APE2 (ACCLIMATION OF PHOTOSYNTHESIS TO ENVIRONMENT 2); antiporter/ triose-phosphate transmembrane transporter		SPBC83.11	4e-19	---	---	---	---	---	---	|%IPR004696:Triose phosphate/phosphoenolpyruvate translocator :%IPR004853:Triose-phosphate transporter domain|	|GO:0005215:transporter activity|	|GO:0016021:integral to membrane|	|GO:0006810:transport|
HXZ_High_Quality_EST.seq.Contig4897	927	48.54	Y	12	|HXZ_N_27_78-F10-M13F_20_F10_1.ab1|HXZ_N_143_08-H01-M13F_20_H01_2.ab1|HXZ_N_85_44-D06-M13F_20_D06_1.ab1|HXZ_N_217_19-C03-M13F_20_C03_2.ab1|HXZ_N_148_60-D08-M13F_20_D08_2.ab1|HXZ_N_35_13-E02-M13F_20_E02_1.ab1|HXZ_N_194_32-H04-M13F_20_H04_2.ab1|HXZ_N_167_07-G01-M13F_20_G01_2.ab1|HXZ_N_108_66-B09-M13F_20_B09_1.ab1|HXZ_N_145_87-G11-M13F_20_G11_2.ab1|HXZ_N_217_85-E11-M13F_20_E11_2.ab1|HXZ_N_113_10-B02…	59	781	723	52.14	ref|XM_002877958.1|	95	1378	0	Arabidopsis lyrata subsp. lyrata hypothetical protein, mRNA	ref|XP_002878004.1|	99	501	1e-140	hypothetical protein ARALYDRAFT_485905 [Arabidopsis lyrata subsp. lyrata] gb|EFH54263.1| hypothetical protein ARALYDRAFT_485905 [Arabidopsis lyrata subsp. lyrata]	sp|Q01667|CAB6_ARATH	89	447	1e-159	Chlorophyll a-b binding protein 6, chloroplastic OS=Arabidopsis thaliana GN=LHCA1 PE=1 SV=1	pop:POPTR_820261	85	437	1e-121	Lhca1-2; light-harvesting complex I protein Lhca1; K08907 light-harvesting complex I chlorophyll a/b binding protein 1	|Metabolism; Energy Metabolism; Photosynthesis - antenna proteins [PATH:ko00196-Map:ko00196];|Metabolism; Energy Metabolism; Photosynthesis proteins [BR:ko00194];|									|%IPR001344:Chlorophyll A-B binding protein, plant :%IPR022796:Chlorophyll A-B binding protein|		|GO:0016020:membrane|	|GO:0009765:photosynthesis, light harvesting|
HXZ_High_Quality_EST.seq.Contig4898	1029	39.65	Y	12	|HXZ_N_98_87-G11-M13F_20_G11_1.ab1|HXZ_N_164_96-H12-M13F_20_H12_2.ab1|HXZ_N_98_56-H07-M13F_20_H07_1.ab1|HXZ_N_113_62-F08-M13F_20_F08_1.ab1|HXZ_N_108_76-D10-M13F_20_D10_1.ab1|HXZ_N_104_67-C09-M13F_20_C09_1.ab1|HXZ_N_223_56-H07-M13F_20_H07_2.ab1|HXZ_N_222_61-E08-M13F_20_E08_2.ab1|HXZ_N_130_28-D04-M13F_20_D04_2.ab1|HXZ_N_85_35-C05-M13F_20_C05_1.ab1|HXZ_N_229_94-F12-M13F_20_F12_2.ab1|HXZ_N_136_32-H04…	493	882	390	43.33	ref|NM_125800.4|	95	868	0	Arabidopsis thaliana photosystem I reaction center subunit N (PSAN) mRNA, complete cds	ref|NP_201209.1|	95	280	3e-73	photosystem I reaction center subunit N [Arabidopsis thaliana] sp|P49107.2|PSAN_ARATH RecName: Full=Photosystem I reaction center subunit N, chloroplastic; Short=PSI-N; Flags: Precursor gb|AAA93075.1| PSI-N [Arabidopsis thaliana] dbj|BAB10272.1| photosystem I reaction centre subunit psaN precursor [Arabidopsis thaliana] gb|AAL32913.1| photosystem I reaction centre subunit psaN precursor [Arabidop…	sp|P49107|PSAN_ARATH	98	275	4e-92	Photosystem I reaction center subunit N, chloroplastic OS=Arabidopsis thaliana GN=PSAN PE=1 SV=2	ath:AT5G64040	94	216	6e-69	PSAN; PSAN; calmodulin binding; K02701 photosystem I subunit PsaN	|Metabolism; Energy Metabolism; Photosynthesis [PATH:ko00195-Map:ko00195];|Metabolism; Energy Metabolism; Photosynthesis proteins [BR:ko00194];|									|%IPR008796:Photosystem I PsaN, reaction centre subunit N :|	|GO:0005516:calmodulin binding|	|GO:0009522:photosystem I|GO:0042651:thylakoid membrane|	|GO:0015979:photosynthesis|
HXZ_High_Quality_EST.seq.Contig4899	1337	48.47	Y	12	|HXZ_N_227_89-A12-M13F_20_A12_2.ab1|HXZ_N_205_70-F09-M13F_20_F09_2.ab1|HXZ_N_81_39-G05-M13F_20_G05_1.ab1|HXZ_N_194_44-D06-M13F_20_D06_2.ab1|HXZ_N_187_17-A03-M13F_20_A03_2.ab1|HXZ_N_112_70-F09-M13F_20_F09_1.ab1|HXZ_N_107_82-B11-M13F_20_B11_1.ab1|HXZ_N_26_26-B04-M13F_20_B04_1.ab1|HXZ_N_142_86-F11-M13F_20_F11_2.ab1|HXZ_N_127_08-H01-M13F_20_H01_2.ab1|HXZ_N_173_55-G07-M13F_20_G07_2.ab1|HXZ_N_179_15-G0…	50	1123	1074	51.58	gb|AY087346.1|	94	1838	0	Arabidopsis thaliana clone 3447 mRNA, complete sequence	ref|XP_002877893.1|	98	699	0	hypothetical protein ARALYDRAFT_906673 [Arabidopsis lyrata subsp. lyrata] gb|EFH54152.1| hypothetical protein ARALYDRAFT_906673 [Arabidopsis lyrata subsp. lyrata]	sp|P46257|ALF2_PEA	85	603	0	Fructose-bisphosphate aldolase, cytoplasmic isozyme 2 OS=Pisum sativum PE=3 SV=1	ath:AT3G52930	98	694	0	fructose-bisphosphate aldolase, putative (EC:4.1.2.13); K01623 fructose-bisphosphate aldolase, class I [EC:4.1.2.13]	|Metabolism; Carbohydrate Metabolism; Fructose and mannose metabolism [PATH:ko00051-Map:ko00051];|Metabolism; Carbohydrate Metabolism; Glycolysis / Gluconeogenesis [PATH:ko00010-Map:ko00010];|Metabolism; Carbohydrate Metabolism; Pentose phosphate pathway [PATH:ko00030-Map:ko00030];|Metabolism; Energy Metabolism; Carbon fixation in photosynthetic organisms [PATH:ko00710-Map:ko00710];|	AGl2190	1e-110	Atu	G	COG3588	Fructose-1,6-bisphosphate aldolase	METABOLISM	Carbohydrate transport and metabolism	|%IPR000741:Fructose-bisphosphate aldolase, class-I :%IPR013785:Aldolase-type TIM barrel|	|GO:0003824:catalytic activity|GO:0004332:fructose-bisphosphate aldolase activity|		|GO:0006096:glycolysis|
HXZ_High_Quality_EST.seq.Contig4900	759	47.56	Y	12	|HXZ_N_223_32-H04-M13F_20_H04_2.ab1|HXZ_N_84_26-B04-M13F_20_B04_1.ab1|HXZ_N_172_01-A01-M13F_20_A01_2.ab1|HXZ_N_11_09-A02-M13F_20_A02_1.ab1|HXZ_N_77_94-F12-M13F_20_F12_1.ab1|HXZ_N_227_83-C11-M13F_20_C11_2.ab1|HXZ_N_94_42-B06-M13F_20_B06_1.ab1|HXZ_N_131_45-E06-M13F_20_E06_2.ab1|HXZ_N_9_40-H05-M13F_20_H05_1.ab1|HXZ_N_41_74-B10-M13F_20_B10_1.ab1|HXZ_N_195_58-B08-M13F_20_B08_2.ab1|HXZ_N_205_78-F10-M13…	63	632	570	53.16	ref|XM_002888572.1|	92	763	0	Arabidopsis lyrata subsp. lyrata hypothetical protein, mRNA	ref|NP_176940.1|	90	332	4e-89	photosystem II protein psbY-2 [Arabidopsis thaliana] sp|O49347.1|PSBY_ARATH RecName: Full=Photosystem II core complex proteins psbY, chloroplastic; AltName: Full=L-arginine-metabolizing enzyme; Short=L-AME; Contains: RecName: Full=Photosystem II protein psbY-1, chloroplastic; AltName: Full=psbY-A1; Contains: RecName: Full=Photosystem II protein psbY-2, chloroplastic; AltName: Full=psbY-A2; Flags:…	sp|O49347|PSBY_ARATH	63	205	1e-65	Photosystem II core complex proteins psbY, chloroplastic OS=Arabidopsis thaliana GN=PSBY PE=2 SV=1	ath:AT1G67740	90	332	1e-89	PSBY; PSBY; K02723 photosystem II PsbY protein	|Metabolism; Energy Metabolism; Photosynthesis [PATH:ko00195-Map:ko00195];|Metabolism; Energy Metabolism; Photosynthesis proteins [BR:ko00194];|									|%IPR009388:Photosystem II PsbY :|	|GO:0030145:manganese ion binding|	|GO:0009523:photosystem II|GO:0016021:integral to membrane|	|GO:0015979:photosynthesis|
HXZ_High_Quality_EST.seq.Contig4902	886	44.24	Y	12	|HXZ_N_8_64-H08-M13F_20_H08_1.ab1|HXZ_N_182_79-G10-M13F_20_G10_2.ab1|HXZ_N_139_44-D06-M13F_20_D06_2.ab1|HXZ_N_6_35-C05-M13F_20_C05_1.ab1|HXZ_N_224_62-F08-M13F_20_F08_2.ab1|HXZ_N_123_36-D05-M13F_20_D05_2.ab1|HXZ_N_61_71-G09-M13F_20_G09_1.ab1|HXZ_N_106_22-F03-M13F_20_F03_1.ab1|HXZ_N_66_31-G04-M13F_20_G04_1.ab1|HXZ_N_77_32-H04-M13F_20_H04_1.ab1|HXZ_N_114_28-D04-M13F_20_D04_1.ab1|HXZ_N_120_96-H12-M13…	37	681	645	46.98	ref|XM_002867580.1|	95	1138	0	Arabidopsis lyrata subsp. lyrata hypothetical protein, mRNA	gb|AAA32791.1|	93	439	1e-121	Fe-superoxide dismutase, partial [Arabidopsis thaliana]	sp|P21276|SODF_ARATH	80	330	1e-114	Superoxide dismutase [Fe], chloroplastic OS=Arabidopsis thaliana GN=SODB PE=1 SV=4	ath:AT4G25100	95	377	1e-103	FSD1; FSD1 (FE SUPEROXIDE DISMUTASE 1); copper ion binding / superoxide dismutase		alr2938	3e-49	Nos	P	COG0605	Superoxide dismutase	METABOLISM	Inorganic ion transport and metabolism	|%IPR001189:Manganese/iron superoxide dismutase :%IPR019831:Manganese/iron superoxide dismutase, N-terminal|	|GO:0004784:superoxide dismutase activity|GO:0046872:metal ion binding|		|GO:0006801:superoxide metabolic process|GO:0055114:oxidation-reduction process|
HXZ_High_Quality_EST.seq.Contig4904	1319	47.76	Y	12	|HXZ_N_200_81-A11-M13F_20_A11_2.ab1|HXZ_N_4_72-H09-M13F_20_H09_1.ab1|HXZ_N_207_71-G09-M13F_20_G09_2.ab1|HXZ_N_168_83-C11-M13F_20_C11_2.ab1|HXZ_N_224_75-C10-M13F_20_C10_2.ab1|HXZ_N_158_15-G02-M13F_20_G02_2.ab1|HXZ_N_198_88-H11-M13F_20_H11_2.ab1|HXZ_N_187_49-A07-M13F_20_A07_2.ab1|HXZ_N_97_49-A07-M13F_20_A07_1.ab1|HXZ_N_118_05-E01-M13F_20_E01_2.ab1|HXZ_N_39_66-B09-M13F_20_B09_1.ab1|HXZ_N_136_60-D08-…	49	1191	1143	49.52	gb|AY057500.1|	88	1235	0	Arabidopsis thaliana AT4g05320/C17L7_240 mRNA, complete cds	ref|NP_849299.4|	99	735	0	polyubiquitin 10 [Arabidopsis thaliana] ref|NP_849301.4| polyubiquitin 10 [Arabidopsis thaliana] ref|XP_002872749.1| hexameric polyubiquitin [Arabidopsis lyrata subsp. lyrata] sp|P0CG85.1|UBI1P_NICSY RecName: Full=Polyubiquitin; Contains: RecName: Full=Ubiquitin; Flags: Precursor sp|Q8H159.2|UBQ10_ARATH RecName: Full=Polyubiquitin 10; Contains: RecName: Full=Ubiquitin; Flags: Precursor gb|AAA3412…	sp|P69322|UBIQP_PEA	99	735	0	Polyubiquitin OS=Pisum sativum GN=PU1 PE=2 SV=2	vvi:100267431	99	735	0	similar to polyubiquitin; K08770 ubiquitin C	|Genetic Information Processing; Folding, Sorting and Degradation; Ubiquitin system [BR:ko04121];|Organismal Systems; Endocrine System; PPAR signaling pathway [PATH:ko03320-Map:ko03320];|	YLL039c	0	Sce	O	COG5272	Ubiquitin	CELLULAR PROCESSES AND SIGNALING	Posttranslational modification, protein turnover, chaperones	|%IPR000626:Ubiquitin domain :%IPR019954:Ubiquitin conserved site|	|GO:0005515:protein binding|
HXZ_High_Quality_EST.seq.Contig4905	1295	40.69	Y	12	|HXZ_N_19_89-A12-M13F_20_A12_1.ab1|HXZ_N_67_62-F08-M13F_20_F08_1.ab1|HXZ_N_213_78-F10-M13F_20_F10_2.ab1|HXZ_N_80_63-G08-M13F_20_G08_1.ab1|HXZ_N_103_95-G12-M13F_20_G12_1.ab1|HXZ_N_204_24-H03-M13F_20_H03_2.ab1|HXZ_N_185_16-H02-M13F_20_H02_2.ab1|HXZ_N_29_20-D03-M13F_20_D03_1.ab1|HXZ_N_170_81-A11-M13F_20_A11_2.ab1|HXZ_N_17_88-H11-M13F_20_H11_1.ab1|HXZ_N_147_93-E12-M13F_20_E12_2.ab1|HXZ_N_89_71-G09-M1…	399	1172	774	56.72	ref|XM_002892839.1|	93	1267	0	Arabidopsis lyrata subsp. lyrata Lhcb6 protein, mRNA	dbj|BAJ33632.1|	96	513	1e-143	unnamed protein product [Thellungiella halophila]	sp|P36494|CB4_SPIOL	82	413	1e-143	Chlorophyll a-b binding protein CP24, chloroplastic OS=Spinacia oleracea PE=2 SV=1	ath:AT1G15820	96	513	1e-143	LHCB6; LHCB6 (LIGHT HARVESTING COMPLEX PSII SUBUNIT 6); chlorophyll binding; K08917 light-harvesting complex II chlorophyll a/b binding protein 6	|Metabolism; Energy Metabolism; Photosynthesis - antenna proteins [PATH:ko00196-Map:ko00196];|Metabolism; Energy Metabolism; Photosynthesis proteins [BR:ko00194];|									|%IPR001344:Chlorophyll A-B binding protein, plant :%IPR022796:Chlorophyll A-B binding protein|		|GO:0016020:membrane|	|GO:0009765:photosynthesis, light harvesting|
HXZ_High_Quality_EST.seq.Contig4906	1593	45.07	Y	12	|HXZ_N_89_05-E01-M13F_20_E01_1.ab1|HXZ_N_151_68-D09-M13F_20_D09_2.ab1|HXZ_N_52_66-B09-M13F_20_B09_1.ab1|HXZ_N_100_14-F02-M13F_20_F02_1.ab1|HXZ_N_178_27-C04-M13F_20_C04_2.ab1|HXZ_N_204_59-C08-M13F_20_C08_2.ab1|HXZ_N_6_78-F10-M13F_20_F10_1.ab1|HXZ_N_179_10-B02-M13F_20_B02_2.ab1|HXZ_N_194_10-B02-M13F_20_B02_2.ab1|HXZ_N_194_95-G12-M13F_20_G12_2.ab1|HXZ_N_97_26-B04-M13F_20_B04_1.ab1|HXZ_N_144_24-H03-M…	77	1474	1398	46.64	ref|XM_002887497.1|	94	2181	0	Arabidopsis lyrata subsp. lyrata hypothetical protein, mRNA	emb|CAA74372.1|	98	922	0	geranylgeranyl reductase [Arabidopsis thaliana]	sp|Q9CA67|CHLP_ARATH	88	816	0	Geranylgeranyl diphosphate reductase, chloroplastic OS=Arabidopsis thaliana GN=CHLP PE=1 SV=1	ath:AT1G74470	98	918	0	geranylgeranyl reductase (EC:1.3.1.-); K10960 geranylgeranyl reductase [EC:1.3.1.83]	|Metabolism; Metabolism of Cofactors and Vitamins; Porphyrin and chlorophyll metabolism [PATH:ko00860-Map:ko00860];|Metabolism; Metabolism of Terpenoids and Polyketides; Terpenoid backbone biosynthesis [PATH:ko00900-Map:ko00900];|	alr0128	1e-177	Nos	C	COG0644	Dehydrogenases (flavoproteins)	METABOLISM	Energy production and conversion	|%IPR003042:Aromatic-ring hydroxylase-like :%IPR010253:Geranylgeranyl reductase, plant/prokaryotic|	|GO:0016491:oxidoreductase activity|GO:0016628:oxidoreductase activity, acting on the CH-CH group of donors, NAD or NADP as acceptor|GO:0045550:geranylgeranyl reductase activity|		|GO:0008152:metabolic process|GO:0015979:photosynthesis|GO:0015995:chlorophyll biosynthetic process|GO:0051188:cofactor biosynthetic process|GO:0055114:oxidation-reduction process|
HXZ_High_Quality_EST.seq.Contig4909	698	44.56	Y	12	|HXZ_N_86_84-D11-M13F_20_D11_1.ab1|HXZ_N_87_81-A11-M13F_20_A11_1.ab1|HXZ_N_84_44-D06-M13F_20_D06_1.ab1|HXZ_N_213_56-H07-M13F_20_H07_2.ab1|HXZ_N_188_32-H04-M13F_20_H04_2.ab1|HXZ_N_31_04-D01-M13F_20_D01_1.ab1|HXZ_N_67_58-B08-M13F_20_B08_1.ab1|HXZ_N_19_51-C07-M13F_20_C07_1.ab1|HXZ_N_219_42-B06-M13F_20_B06_2.ab1|HXZ_N_16_86-F11-M13F_20_F11_1.ab1|HXZ_N_132_67-C09-M13F_20_E11_2.ab1|HXZ_N_229_86-F11-M13…	95	493	399	52.63	ref|NM_128609.3|	91	741	0	Arabidopsis thaliana photosystem II reaction center W protein (PSBW) mRNA, complete cds	ref|XP_002881119.1|	96	253	2e-65	hypothetical protein ARALYDRAFT_902045 [Arabidopsis lyrata subsp. lyrata] gb|EFH57378.1| hypothetical protein ARALYDRAFT_902045 [Arabidopsis lyrata subsp. lyrata]	sp|Q39194|PSBW_ARATH	71	152	6e-46	Photosystem II reaction center W protein, chloroplastic OS=Arabidopsis thaliana GN=PSBW PE=1 SV=2	ath:AT2G30570	95	252	2e-65	PSBW; PSBW (PHOTOSYSTEM II REACTION CENTER W); K02721 photosystem II PsbW protein	|Metabolism; Energy Metabolism; Photosynthesis [PATH:ko00195-Map:ko00195];|Metabolism; Energy Metabolism; Photosynthesis proteins [BR:ko00194];|									|%IPR009806:Photosystem II PsbW, class 2 :|		|GO:0009507:chloroplast|GO:0009523:photosystem II|	|GO:0015979:photosynthesis|
HXZ_High_Quality_EST.seq.Contig4911	561	43.32	Y	12	|HXZ_N_137_09-A02-M13F_20_A02_2.ab1|HXZ_N_143_92-D12-M13F_20_D12_2.ab1|HXZ_N_50_91-C12-M13F_20_C12_1.ab1|HXZ_N_136_11-C02-M13F_20_C02_2.ab1|HXZ_N_193_25-A04-M13F_20_A04_2.ab1|HXZ_N_85_25-A04-M13F_20_A04_1.ab1|HXZ_N_74_90-B12-M13F_20_B12_1.ab1|HXZ_N_44_25-A04-M13F_20_A04_1.ab1|HXZ_N_138_69-E09-M13F_20_E09_2.ab1|HXZ_N_1-G08-M13F_20_A10_1.ab1|HXZ_N_222_80-H10-M13F_20_H10_2.ab1|HXZ_N_147_66-B09-M13F_…	75	305	231	55.41	dbj|AK227568.1|	88	488	1e-134	Arabidopsis thaliana mRNA for metallothionein 2b, complete cds, clone: RAFL14-16-I02	ref|NP_195858.1|	93	170	1e-40	metallothionein 2B [Arabidopsis thaliana] sp|Q38805.1|MT2B_ARATH RecName: Full=Metallothionein-like protein 2B; Short=MT-2B gb|AAG40016.1|AF324665_1 AT5g02380 [Arabidopsis thaliana] gb|AAK00394.1|AF339712_1 putative metallothionein 2b protein [Arabidopsis thaliana] gb|AAA82212.1| metallothionein [Arabidopsis thaliana] emb|CAB85543.1| metallothionein 2b [Arabidopsis thaliana] gb|AAO42816.1| At5g02…	sp|Q38805|MT2B_ARATH	93	87	1e-21	Metallothionein-like protein 2B OS=Arabidopsis thaliana GN=MT2B PE=2 SV=1	ath:AT5G02380	93	170	4e-41	MT2B; MT2B (METALLOTHIONEIN 2B); copper ion binding										|%IPR000347:Metallothionein, family 15, plant :|	|GO:0046872:metal ion binding|
HXZ_High_Quality_EST.seq.Contig4912	1311	42.64	Y	12	|HXZ_N_62_31-G04-M13F_20_G04_1.ab1|HXZ_N_104_03-C01-M13F_20_C01_1.ab1|HXZ_N_57_03-C01-M13F_20_C01_1.ab1|HXZ_N_51_78-F10-M13F_20_F10_1.ab1|HXZ_N_69_57-A08-M13F_20_A08_1.ab1|HXZ_N_192_12-D02-M13F_20_D02_2.ab1|HXZ_N_123_58-B08-M13F_20_B08_2.ab1|HXZ_N_49_29-E04-M13F_20_E04_1.ab1|HXZ_N_84_73-A10-M13F_20_A10_1.ab1|HXZ_N_64_78-F10-M13F_20_F10_1.ab1|HXZ_N_189_66-B09-M13F_20_B09_2.ab1|HXZ_N_147_45-E06-M13…	66	923	858	50.58	ref|NM_130159.3|	95	1665	0	Arabidopsis thaliana aquaporin PIP1-2 (PIP1B) mRNA, complete cds	gb|AAB61378.1|	99	581	1e-163	aquaporin [Brassica rapa subsp. campestris]	sp|Q06611|PIP12_ARATH	99	565	0	Aquaporin PIP1-2 OS=Arabidopsis thaliana GN=PIP1-2 PE=1 SV=1	ath:AT3G61430	96	568	1e-160	PIP1A; PIP1A (PLASMA MEMBRANE INTRINSIC PROTEIN 1A); water channel; K09872 aquaporin PIP	|Environmental Information Processing; Signaling Molecules and Interaction; Ion channels [BR:ko04040];|	BMEI0070	2e-31	Bme	G	COG0580	Glycerol uptake facilitator and related permeases (Major Intrinsic Protein Family)	METABOLISM	Carbohydrate transport and metabolism	|%IPR000425:Major intrinsic protein :%IPR022357:Major intrinsic protein, conserved site|	|GO:0005215:transporter activity|	|GO:0016020:membrane|	|GO:0006810:transport|
HXZ_High_Quality_EST.seq.Contig4913	1607	46.86	Y	12	|HXZ_N_10_93-E12-M13F_20_E12_1.ab1|HXZ_N_221_89-A12-M13F_20_A12_2.ab1|HXZ_N_89_50-B07-M13F_20_B07_1.ab1|HXZ_N_8_15-G02-M13F_20_G02_1.ab1|HXZ_N_84_59-C08-M13F_20_C08_1.ab1|HXZ_N_105_13-E02-M13F_20_E02_1.ab1|HXZ_N_149_14-F02-M13F_20_F02_2.ab1|HXZ_N_51_17-A03-M13F_20_A03_1.ab1|HXZ_N_97_88-H11-M13F_20_H11_1.ab1|HXZ_N_26_73-A10-M13F_20_A10_1.ab1|HXZ_N_15_94-F12-M13F_20_F12_1.ab1|HXZ_N_224_63-G08-M13F_…	142	1341	1200	48.67	ref|XM_002886283.1|	94	1544	0	Arabidopsis lyrata subsp. lyrata hypothetical protein, mRNA	ref|NP_176653.1|	92	741	0	Polyketide cyclase/dehydrase and lipid transport-like protein [Arabidopsis thaliana] gb|AAD38248.1|AC006193_4 Putative membrane related protein [Arabidopsis thaliana] gb|AEE34278.1| Polyketide cyclase/dehydrase and lipid transport-like protein [Arabidopsis thaliana]	sp|Q8R1R3|STAR7_MOUSE	31	71.2	5e-12	StAR-related lipid transfer protein 7, mitochondrial OS=Mus musculus GN=Stard7 PE=2 SV=2	ath:AT1G64720	92	741	0	CP5; CP5										|%IPR002913:START domain :%IPR023393:START-like domain|
HXZ_High_Quality_EST.seq.Contig4925	440	36.36	Y	12	|HXZ_N_27_88-H11-M13F_20_H11_1.ab1|HXZ_N_2_66-B09-M13F_20_B09_1.ab1|HXZ_N_33_07-G01-M13F_20_G01_1.ab1|HXZ_N_197_30-F04-M13F_20_F04_2.ab1|HXZ_N_179_31-G04-M13F_20_G04_2.ab1|HXZ_N_154_60-D08-M13F_20_D08_2.ab1|HXZ_N_26_43-C06-M13F_20_C06_1.ab1|HXZ_N_160_54-F07-M13F_20_F07_2.ab1|HXZ_N_167_26-B04-M13F_20_B04_2.ab1|HXZ_N_49_37-E05-M13F_20_E05_1.ab1|HXZ_N_194_38-F05-M13F_20_F05_2.ab1|HXZ_N_95_64-H08-M13…	390	217	174	35.06	emb|BX816125.1|	88	337	5e-89	Arabidopsis thaliana Full-length cDNA Complete sequence from clone GSLTPGH29ZH10 of Hormone Treated Callus of strain col-0 of Arabidopsis thaliana (thale cress)	gb|AFO70132.1|	95	110	1e-22	putative metallthionein protein type 1 [Brassica napus]						ath:AT1G07610	93	107	2e-22	MT1C; MT1C; copper ion binding
HXZ_High_Quality_EST.seq.Contig4861	516	39.34	Y	11	|HXZ_N_73_34-B05-M13F_20_B05_1.ab1|HXZ_N_121_05-E01-M13F_20_E01_2.ab1|HXZ_N_178_96-H12-M13F_20_H12_2.ab1|HXZ_N_45_26-B04-M13F_20_B04_1.ab1|HXZ_N_112_15-G02-M13F_20_G02_1.ab1|HXZ_N_17_43-C06-M13F_20_C06_1.ab1|HXZ_N_206_77-E10-M13F_20_E10_2.ab1|HXZ_N_46_31-G04-M13F_20_G04_1.ab1|HXZ_N_72_41-A06-M13F_20_A06_1.ab1|HXZ_N_192_03-C01-M13F_20_C01_2.ab1|HXZ_N_143_55-G07-M13F_20_G07_2.ab1|	140	484	345	39.42	gb|DQ226855.1|	85	81.8	5e-12	Boechera divaricarpa isolate SLW-C-D12 mRNA sequence	ref|XP_002893841.1|	40	58.9	4e-07	hypothetical protein ARALYDRAFT_473621 [Arabidopsis lyrata subsp. lyrata] gb|EFH70100.1| hypothetical protein ARALYDRAFT_473621 [Arabidopsis lyrata subsp. lyrata]
HXZ_High_Quality_EST.seq.Contig4868	803	42.71	Y	11	|HXZ_N_228_27-C04-M13F_20_C04_2.ab1|HXZ_N_60_39-G05-M13F_20_G05_1.ab1|HXZ_N_144_83-C11-M13F_20_C11_2.ab1|HXZ_N_41_79-G10-M13F_20_G10_1.ab1|HXZ_N_143_52-D07-M13F_20_D07_2.ab1|HXZ_N_9_91-C12-M13F_20_C12_1.ab1|HXZ_N_109_33-A05-M13F_20_A05_1.ab1|HXZ_N_86_65-A09-M13F_20_A09_1.ab1|HXZ_N_207_95-G12-M13F_20_G12_2.ab1|HXZ_N_84_27-C04-M13F_20_C04_1.ab1|HXZ_N_140_89-A12-M13F_20_A12_2.ab1|	66	473	408	50.49	ref|NM_179198.1|	90	920	0	Arabidopsis thaliana histone H3 (AT4G40040) mRNA, complete cds	emb|CBI23573.3|	97	268	1e-69	unnamed protein product [Vitis vinifera]	sp|Q71H73|H33_VITVI	100	266	4e-90	Histone H3.3 OS=Vitis vinifera PE=2 SV=3	ath:AT4G40030	99	266	1e-69	histone H3.2; K11253 histone H3	|Genetic Information Processing; Replication and Repair; Chromosome [BR:ko03036];|Human Diseases; Immune System Diseases; Systemic lupus erythematosus [PATH:ko05322-Map:ko05322];|	SPBPI060	2e-81	Spo	B	COG2036	Histones H3 and H4	INFORMATION STORAGE AND PROCESSING	Chromatin structure and dynamics	|%IPR000164:Histone H3 :%IPR007125:Histone core|	|GO:0003677:DNA binding|GO:0046982:protein heterodimerization activity|	|GO:0000786:nucleosome|	|GO:0006334:nucleosome assembly|
HXZ_High_Quality_EST.seq.Contig4885	1707	47.1	Y	11	|HXZ_N_15_60-D08-M13F_20_D08_1.ab1|HXZ_N_95_89-A12-M13F_20_A12_1.ab1|HXZ_N_106_16-H02-M13F_20_H02_1.ab1|HXZ_N_10_70-F09-M13F_20_F09_1.ab1|HXZ_N_49_86-F11-M13F_20_F11_1.ab1|HXZ_N_179_30-F04-M13F_20_F04_2.ab1|HXZ_N_185_27-C04-M13F_20_C04_2.ab1|HXZ_N_81_34-B05-M13F_20_B05_1.ab1|HXZ_N_183_32-H04-M13F_20_H04_2.ab1|HXZ_N_161_56-H07-M13F_20_H07_2.ab1|HXZ_N_175_95-G12-M13F_20_G12_2.ab1|	474	1427	954	49.06	ref|XM_002881627.1|	94	2518	0	Arabidopsis lyrata subsp. lyrata hypothetical protein, mRNA	ref|XP_002881673.1|	97	580	0	hypothetical protein ARALYDRAFT_482998 [Arabidopsis lyrata subsp. lyrata] gb|EFH57932.1| hypothetical protein ARALYDRAFT_482998 [Arabidopsis lyrata subsp. lyrata]	sp|P10896|RCA_ARATH	95	569	0	Ribulose bisphosphate carboxylase/oxygenase activase, chloroplastic OS=Arabidopsis thaliana GN=RCA PE=1 SV=2	ath:AT2G39730	95	569	0	RCA; RCA (RUBISCO ACTIVASE); ADP binding / ATP binding / enzyme regulator/ ribulose-1,5-bisphosphate carboxylase/oxygenase activator		alr1533_1	1e-111	---	---	---	---	---	---	|%IPR003959:ATPase, AAA-type, core :%IPR027417:P-loop containing nucleoside triphosphate hydrolase|	|GO:0005524:ATP binding|
HXZ_High_Quality_EST.seq.Contig4887	1282	45.63	Y	11	|HXZ_N_219_02-B01-M13F_20_B01_2.ab1|HXZ_N_180_50-B07-M13F_20_B07_2.ab1|HXZ_N_137_74-B10-M13F_20_B10_2.ab1|HXZ_N_33_58-B08-M13F_20_B08_1.ab1|HXZ_N_212_79-G10-M13F_20_G10_2.ab1|HXZ_N_32_49-A07-M13F_20_A07_1.ab1|HXZ_N_112_12-D02-M13F_20_D02_1.ab1|HXZ_N_178_95-G12-M13F_20_G12_2.ab1|HXZ_N_99_75-C10-M13F_20_C10_1.ab1|HXZ_N_79_33-A05-M13F_20_A05_1.ab1|HXZ_N_149_84-D11-M13F_20_D11_2.ab1|	108	1115	1008	48.91	ref|XM_002882132.1|	95	1384	0	Arabidopsis lyrata subsp. lyrata hypothetical protein, mRNA	ref|NP_186799.2|	97	646	0	carbonic anhydrase 1 [Arabidopsis thaliana] sp|P27140.2|CAHC_ARATH RecName: Full=Carbonic anhydrase, chloroplastic; AltName: Full=Carbonate dehydratase; Flags: Precursor gb|AAL16116.1|AF428284_1 AT3g01500/F4P13_5 [Arabidopsis thaliana] gb|AAL16228.1|AF428459_1 AT3g01500/F4P13_5 [Arabidopsis thaliana] gb|AEE73675.1| carbonic anhydrase 1 [Arabidopsis thaliana]	sp|P27140|CAHC_ARATH	73	461	1e-161	Carbonic anhydrase, chloroplastic OS=Arabidopsis thaliana GN=CA1 PE=1 SV=2	ath:AT3G01500	97	646	0	CA1; CA1 (CARBONIC ANHYDRASE 1); carbonate dehydratase/ zinc ion binding (EC:4.2.1.1); K01673 carbonic anhydrase [EC:4.2.1.1]	|Metabolism; Energy Metabolism; Nitrogen metabolism [PATH:ko00910-Map:ko00910];|	mlr4135	3e-33	Mlo	P	COG0288	Carbonic anhydrase	METABOLISM	Inorganic ion transport and metabolism	|%IPR001765:Carbonic anhydrase :%IPR015892:Carbonic anhydrase, prokaryotic-like, conserved site|	|GO:0004089:carbonate dehydratase activity|GO:0008270:zinc ion binding|		|GO:0015976:carbon utilization|
HXZ_High_Quality_EST.seq.Contig4889	1673	47.4	Y	11	|HXZ_N_172_47-G06-M13F_20_G06_2.ab1|HXZ_N_205_66-B09-M13F_20_B09_2.ab1|HXZ_N_154_57-A08-M13F_20_A08_2.ab1|HXZ_N_14_70-F09-M13F_20_F09_1.ab1|HXZ_N_33_31-G04-M13F_20_G04_1.ab1|HXZ_N_78_49-A07-M13F_20_A07_1.ab1|HXZ_N_137_61-E08-M13F_20_E08_2.ab1|HXZ_N_170_70-F09-M13F_20_F09_2.ab1|HXZ_N_77_23-G03-M13F_20_G03_1.ab1|HXZ_N_170_65-A09-M13F_20_A09_2.ab1|HXZ_N_33_85-E11-M13F_20_E11_1.ab1|	62	1408	1347	49.37	ref|NM_100666.3|	95	2472	0	Arabidopsis thaliana Elongation factor 1-alpha (AT1G07920) mRNA, complete cds	gb|AAF79822.1|AC026875_2	95	973	0	T6D22.2 [Arabidopsis thaliana]	sp|Q8GTY0|EF1A4_ARATH	99	877	0	Elongation factor 1-alpha 4 OS=Arabidopsis thaliana GN=A4 PE=1 SV=2	ath:AT1G07920	99	904	0	elongation factor 1-alpha / EF-1-alpha; K03231 elongation factor EF-1 alpha subunit [EC:3.6.5.3]	|Genetic Information Processing; Translation; RNA transport [PATH:ko03013-Map:ko03013];|Genetic Information Processing; Translation; Translation factors [BR:ko03012];|	SPCC794.09c	0	Spo	J	COG5256	Translation elongation factor EF-1alpha (GTPase)	INFORMATION STORAGE AND PROCESSING	Translation, ribosomal structure and biogenesis	|%IPR000795:Elongation factor, GTP-binding domain :%IPR004160:Translation elongation factor EFTu/EF1A, C-terminal|	|GO:0003746:translation elongation factor activity|GO:0003924:GTPase activity|GO:0005525:GTP binding|	|GO:0005737:cytoplasm|	|GO:0006414:translational elongation|
HXZ_High_Quality_EST.seq.Contig4890	951	38.38	Y	11	|HXZ_N_186_60-D08-M13F_20_D08_2.ab1|HXZ_N_156_68-D09-M13F_20_D09_2.ab1|HXZ_N_76_09-A02-M13F_20_A02_1.ab1|HXZ_N_54_38-F05-M13F_20_F05_1.ab1|HXZ_N_135_71-G09-M13F_20_G09_2.ab1|HXZ_N_131_08-H01-M13F_20_H01_2.ab1|HXZ_N_129_65-A09-M13F_20_A09_2.ab1|HXZ_N_153_73-A10-M13F_20_A10_2.ab1|HXZ_N_10_34-B05-M13F_20_B05_1.ab1|HXZ_N_44_09-A02-M13F_20_A02_1.ab1|HXZ_N_209_32-H04-M13F_20_H04_2.ab1|	68	739	672	42.26	ref|NM_128500.3|	90	864	0	Arabidopsis thaliana glutathione S-transferase (GSTU4) mRNA, complete cds	gb|ABW81136.1|	89	411	1e-112	GST36 [Capsella rubella]	sp|Q9ZW27|GSTU4_ARATH	88	409	1e-144	Glutathione S-transferase U4 OS=Arabidopsis thaliana GN=GSTU4 PE=2 SV=1	ath:AT2G29460	88	409	1e-112	ATGSTU4 (ARABIDOPSIS THALIANA GLUTATHIONE S-TRANSFERASE TAU 4); glutathione transferase; K00799 glutathione S-transferase [EC:2.5.1.18]	|Metabolism; Metabolism of Other Amino Acids; Glutathione metabolism [PATH:ko00480-Map:ko00480];|Metabolism; Xenobiotics Biodegradation and Metabolism; Drug metabolism - cytochrome P450 [PATH:ko00982-Map:ko00982];|Metabolism; Xenobiotics Biodegradation and Metabolism; Metabolism of xenobiotics by cytochrome P450 [PATH:ko00980-Map:ko00980];|									|%IPR004045:Glutathione S-transferase, N-terminal :%IPR010987:Glutathione S-transferase, C-terminal-like|	|GO:0005515:protein binding|
HXZ_High_Quality_EST.seq.Contig4891	1498	43.52	Y	11	|HXZ_N_60_41-A06-M13F_20_A06_1.ab1|HXZ_N_212_56-H07-M13F_20_H07_2.ab1|HXZ_N_100_54-F07-M13F_20_F07_1.ab1|HXZ_N_144_79-G10-M13F_20_G10_2.ab1|HXZ_N_4_48-H06-M13F_20_H06_1.ab1|HXZ_N_25_58-B08-M13F_20_B08_1.ab1|HXZ_N_177_61-E08-M13F_20_E08_2.ab1|HXZ_N_53_96-H12-M13F_20_H12_1.ab1|HXZ_N_156_77-E10-M13F_20_E10_2.ab1|HXZ_N_24_53-E07-M13F_20_E07_1.ab1|HXZ_N_38_73-A10-M13F_20_A10_1.ab1|	736	1314	579	44.21	gb|AY087499.1|	95	1483	0	Arabidopsis thaliana clone 36058 mRNA, complete sequence	ref|XP_002865205.1|	83	658	0	phosphate/triose-phosphate translocator precursor [Arabidopsis lyrata subsp. lyrata] gb|EFH41464.1| phosphate/triose-phosphate translocator precursor [Arabidopsis lyrata subsp. lyrata]	sp|Q9ZSR7|TPT_ARATH	93	489	0	Triose phosphate/phosphate translocator TPT, chloroplastic OS=Arabidopsis thaliana GN=TPT PE=2 SV=1	ath:AT5G46110	80	619	1e-175	APE2; APE2 (ACCLIMATION OF PHOTOSYNTHESIS TO ENVIRONMENT 2); antiporter/ triose-phosphate transmembrane transporter		SPBC83.11	3e-19	---	---	---	---	---	---	|%IPR004696:Triose phosphate/phosphoenolpyruvate translocator :%IPR004853:Triose-phosphate transporter domain|	|GO:0005215:transporter activity|	|GO:0016021:integral to membrane|	|GO:0006810:transport|
HXZ_High_Quality_EST.seq.Contig4892	2344	45.73	Y	11	|HXZ_N_3_85-E11-M13F_20_E11_1.ab1|HXZ_N_144_65-A09-M13F_20_A09_2.ab1|HXZ_N_220_33-A05-M13F_20_A05_2.ab1|HXZ_N_191_58-B08-M13F_20_B08_2.ab1|HXZ_N_204_09-A02-M13F_20_A02_2.ab1|HXZ_N_183_73-A10-M13F_20_A10_2.ab1|HXZ_N_71_67-C09-M13F_20_C09_1.ab1|HXZ_N_87_17-A03-M13F_20_A03_1.ab1|HXZ_N_37_32-H04-M13F_20_H04_1.ab1|HXZ_N_57_90-B12-M13F_20_B12_1.ab1|HXZ_N_172_29-E04-M13F_20_E04_2.ab1|	496	2175	1680	46.37	ref|XM_002867166.1|	96	3689	0	Arabidopsis lyrata subsp. lyrata hypothetical protein, mRNA	ref|XP_002867212.1|	96	1191	0	hypothetical protein ARALYDRAFT_491390 [Arabidopsis lyrata subsp. lyrata] gb|EFH43471.1| hypothetical protein ARALYDRAFT_491390 [Arabidopsis lyrata subsp. lyrata]	sp|Q94B78|GCSP2_ARATH	93	1138	0	Glycine dehydrogenase [decarboxylating] 2, mitochondrial OS=Arabidopsis thaliana GN=At4g33010 PE=1 SV=2	ath:AT2G26080	90	1131	0	AtGLDP2 (Arabidopsis thaliana glycine decarboxylase P-protein 2); ATP binding / glycine dehydrogenase (decarboxylating) (EC:1.4.4.2); K00281 glycine dehydrogenase [EC:1.4.4.2]	|Metabolism; Amino Acid Metabolism; Glycine, serine and threonine metabolism [PATH:ko00260-Map:ko00260];|	all4607_2	0	Nos	E	COG1003	Glycine cleavage system protein P (pyridoxal-binding), C-terminal domain	METABOLISM	Amino acid transport and metabolism	|%IPR003437:Glycine cleavage system P protein, homodimeric :%IPR015421:Pyridoxal phosphate-dependent transferase, major region, subdomain 1|	|GO:0003824:catalytic activity|GO:0004375:glycine dehydrogenase (decarboxylating) activity|GO:0030170:pyridoxal phosphate binding|		|GO:0006544:glycine metabolic process|GO:0006546:glycine catabolic process|GO:0055114:oxidation-reduction process|
HXZ_High_Quality_EST.seq.Contig4893	1472	46.54	Y	11	|HXZ_N_197_35-C05-M13F_20_C05_2.ab1|HXZ_N_194_62-F08-M13F_20_F08_2.ab1|HXZ_N_14_36-D05-M13F_20_D05_1.ab1|HXZ_N_164_95-G12-M13F_20_G12_2.ab1|HXZ_N_52_40-H05-M13F_20_H05_1.ab1|HXZ_N_198_71-G09-M13F_20_G09_2.ab1|HXZ_N_67_33-A05-M13F_20_A05_1.ab1|HXZ_N_122_35-C05-M13F_20_C05_2.ab1|HXZ_N_149_63-G08-M13F_20_G08_2.ab1|HXZ_N_151_13-E02-M13F_20_E02_2.ab1|HXZ_N_187_38-F05-M13F_20_F05_2.ab1|	20	1378	1359	48.34	ref|NM_103456.3|	93	1966	0	Arabidopsis thaliana glyceraldehyde-3-phosphate dehydrogenase B (GAPB) mRNA, complete cds	ref|NP_174996.1|	97	867	0	glyceraldehyde-3-phosphate dehydrogenase B [Arabidopsis thaliana] sp|P25857.2|G3PB_ARATH RecName: Full=Glyceraldehyde-3-phosphate dehydrogenase B, chloroplastic; AltName: Full=NADP-dependent glyceraldehydephosphate dehydrogenase subunit B; Flags: Precursor gb|AAG51517.1|AC068324_5 glyceraldehyde-3-phosphate dehydrogenase [Arabidopsis thaliana] gb|AAA32795.1| glyceraldehyde-3-phosphate dehydrogena…	sp|P25857|G3PB_ARATH	93	813	0	Glyceraldehyde-3-phosphate dehydrogenase B, chloroplastic OS=Arabidopsis thaliana GN=GAPB PE=1 SV=2	ath:AT1G42970	97	867	0	GAPB; GAPB (GLYCERALDEHYDE-3-PHOSPHATE DEHYDROGENASE B SUBUNIT); glyceraldehyde-3-phosphate dehydrogenase (NADP+)/ glyceraldehyde-3-phosphate dehydrogenase (EC:1.2.1.13); K05298 glyceraldehyde-3-phosphate dehydrogenase (NADP+) (phosphorylating) [EC:1.2.1.13]	|Metabolism; Energy Metabolism; Carbon fixation in photosynthetic organisms [PATH:ko00710-Map:ko00710];|	sll1342	1e-148	Syn	G	COG0057	Glyceraldehyde-3-phosphate dehydrogenase/erythrose-4-phosphate dehydrogenase	METABOLISM	Carbohydrate transport and metabolism	|%IPR006424:Glyceraldehyde-3-phosphate dehydrogenase, type I :%IPR016040:NAD(P)-binding domain|	|GO:0016620:oxidoreductase activity, acting on the aldehyde or oxo group of donors, NAD or NADP as acceptor|GO:0050661:NADP binding|GO:0051287:NAD binding|		|GO:0006006:glucose metabolic process|GO:0055114:oxidation-reduction process|
HXZ_High_Quality_EST.seq.Contig4894	1001	52.45	Y	11	|HXZ_N_155_33-A05-M13F_20_A05_2.ab1|HXZ_N_95_34-B05-M13F_20_B05_1.ab1|HXZ_N_54_02-B01-M13F_20_B01_1.ab1|HXZ_N_145_21-E03-M13F_20_E03_2.ab1|HXZ_N_198_02-B01-M13F_20_B01_2.ab1|HXZ_N_28_82-B11-M13F_20_B11_1.ab1|HXZ_N_152_81-A11-M13F_20_A11_2.ab1|HXZ_N_204_71-G09-M13F_20_G09_2.ab1|HXZ_N_139_32-H04-M13F_20_H04_2.ab1|HXZ_N_118_32-H04-M13F_20_H04_2.ab1|HXZ_N_46_52-D07-M13F_20_D07_1.ab1|	113	886	774	56.72	ref|XM_002892839.1|	92	1263	0	Arabidopsis lyrata subsp. lyrata Lhcb6 protein, mRNA	dbj|BAJ33632.1|	96	515	1e-144	unnamed protein product [Thellungiella halophila]	sp|P36494|CB4_SPIOL	83	416	1e-146	Chlorophyll a-b binding protein CP24, chloroplastic OS=Spinacia oleracea PE=2 SV=1	ath:AT1G15820	96	514	1e-144	LHCB6; LHCB6 (LIGHT HARVESTING COMPLEX PSII SUBUNIT 6); chlorophyll binding; K08917 light-harvesting complex II chlorophyll a/b binding protein 6	|Metabolism; Energy Metabolism; Photosynthesis - antenna proteins [PATH:ko00196-Map:ko00196];|Metabolism; Energy Metabolism; Photosynthesis proteins [BR:ko00194];|									|%IPR001344:Chlorophyll A-B binding protein, plant :%IPR022796:Chlorophyll A-B binding protein|		|GO:0016020:membrane|	|GO:0009765:photosynthesis, light harvesting|
HXZ_High_Quality_EST.seq.Contig4895	1268	46.53	Y	11	|HXZ_N_163_66-B09-M13F_20_B09_2.ab1|HXZ_N_10_39-G05-M13F_20_G05_1.ab1|HXZ_N_171_94-F12-M13F_20_F12_2.ab1|HXZ_N_48_63-G08-M13F_20_G08_1.ab1|HXZ_N_52_77-E10-M13F_20_E10_1.ab1|HXZ_N_197_91-C12-M13F_20_C12_2.ab1|HXZ_N_64_94-F12-M13F_20_F12_1.ab1|HXZ_N_46_66-B09-M13F_20_B09_1.ab1|HXZ_N_205_53-E07-M13F_20_E07_2.ab1|HXZ_N_91_09-A02-M13F_20_A02_1.ab1|HXZ_N_221_26-B04-M13F_20_B04_2.ab1|	232	1065	834	48.92	ref|NM_111283.3|	96	1873	0	Arabidopsis thaliana glyceraldehyde-3-phosphate dehydrogenase, cytosolic (GAPC1) mRNA, complete cds	gb|ABN50381.1|	92	482	1e-172	glyceraldehyde-3-phosphate dehydogenase [Beta vulgaris]	sp|P25858|G3PC1_ARATH	94	478	1e-168	Glyceraldehyde-3-phosphate dehydrogenase 1, cytosolic OS=Arabidopsis thaliana GN=GAPC1 PE=1 SV=2	rcu:RCOM_1507100	91	478	1e-171	glyceraldehyde 3-phosphate dehydrogenase, putative (EC:1.2.1.12); K00134 glyceraldehyde 3-phosphate dehydrogenase [EC:1.2.1.12]	|Human Diseases; Neurodegenerative Diseases; Alzheimer's disease [PATH:ko05010-Map:ko05010];|Metabolism; Carbohydrate Metabolism; Glycolysis / Gluconeogenesis [PATH:ko00010-Map:ko00010];|	YJR009c	1e-126	Sce	G	COG0057	Glyceraldehyde-3-phosphate dehydrogenase/erythrose-4-phosphate dehydrogenase	METABOLISM	Carbohydrate transport and metabolism	|%IPR006424:Glyceraldehyde-3-phosphate dehydrogenase, type I :%IPR016040:NAD(P)-binding domain|	|GO:0016620:oxidoreductase activity, acting on the aldehyde or oxo group of donors, NAD or NADP as acceptor|GO:0050661:NADP binding|GO:0051287:NAD binding|		|GO:0006006:glucose metabolic process|GO:0055114:oxidation-reduction process|
HXZ_High_Quality_EST.seq.Contig4896	1594	46.55	Y	11	|HXZ_N_64_73-A10-M13F_20_A10_1.ab1|HXZ_N_218_53-E07-M13F_20_E07_2.ab1|HXZ_N_146_45-E06-M13F_20_E06_2.ab1|HXZ_N_31_62-F08-M13F_20_F08_1.ab1|HXZ_N_84_70-F09-M13F_20_F09_1.ab1|HXZ_N_197_16-H02-M13F_20_H02_2.ab1|HXZ_N_8_89-A12-M13F_20_A12_1.ab1|HXZ_N_61_57-A08-M13F_20_A08_1.ab1|HXZ_N_63_69-E09-M13F_20_E09_1.ab1|HXZ_N_2_83-C11-M13F_20_C11_1.ab1|HXZ_N_158_75-C10-M13F_20_C10_2.ab1|	54	1400	1347	48.55	ref|XM_002864638.1|	95	2415	0	Arabidopsis lyrata subsp. lyrata elongation factor 1-alpha, mRNA	gb|AAF79822.1|AC026875_2	99	904	0	T6D22.2 [Arabidopsis thaliana]	sp|Q8GTY0|EF1A4_ARATH	99	877	0	Elongation factor 1-alpha 4 OS=Arabidopsis thaliana GN=A4 PE=1 SV=2	ath:AT1G07920	99	904	0	elongation factor 1-alpha / EF-1-alpha; K03231 elongation factor EF-1 alpha subunit [EC:3.6.5.3]	|Genetic Information Processing; Translation; RNA transport [PATH:ko03013-Map:ko03013];|Genetic Information Processing; Translation; Translation factors [BR:ko03012];|	SPCC794.09c	0	Spo	J	COG5256	Translation elongation factor EF-1alpha (GTPase)	INFORMATION STORAGE AND PROCESSING	Translation, ribosomal structure and biogenesis	|%IPR000795:Elongation factor, GTP-binding domain :%IPR004160:Translation elongation factor EFTu/EF1A, C-terminal|	|GO:0003746:translation elongation factor activity|GO:0003924:GTPase activity|GO:0005525:GTP binding|	|GO:0005737:cytoplasm|	|GO:0006414:translational elongation|
HXZ_High_Quality_EST.seq.Contig4908	819	39.68	Y	11	|HXZ_N_39_64-H08-M13F_20_H08_1.ab1|HXZ_N_27_96-H12-M13F_20_H12_1.ab1|HXZ_N_28_32-H04-M13F_20_H04_1.ab1|HXZ_N_22_45-E06-M13F_20_E06_1.ab1|HXZ_N_34_10-B02-M13F_20_B02_1.ab1|HXZ_N_215_67-C09-M13F_20_C09_2.ab1|HXZ_N_12_63-G08-M13F_20_G08_1.ab1|HXZ_N_7_29-E04-M13F_20_E04_1.ab1|HXZ_N_43_89-A12-M13F_20_A12_1.ab1|HXZ_N_24_70-F09-M13F_20_F09_1.ab1|HXZ_N_94_79-G10-M13F_20_G10_1.ab1|	62	445	384	51.3	gb|CP002685.1|	86	327	8e-86	Arabidopsis thaliana chromosome 2, complete sequence	ref|XP_002879751.1|	82	208	1e-51	hypothetical protein ARALYDRAFT_482863 [Arabidopsis lyrata subsp. lyrata] gb|EFH56010.1| hypothetical protein ARALYDRAFT_482863 [Arabidopsis lyrata subsp. lyrata]	sp|Q42589|NLTP1_ARATH	81	205	2e-66	Non-specific lipid-transfer protein 1 OS=Arabidopsis thaliana GN=LTP1 PE=1 SV=1	ath:AT2G38540	81	205	3e-51	LP1; LP1; calmodulin binding										|%IPR000528:Plant lipid transfer protein/Par allergen :%IPR016140:Bifunctional inhibitor/plant lipid transfer protein/seed storage helical domain|	|GO:0008289:lipid binding|		|GO:0006869:lipid transport|
HXZ_High_Quality_EST.seq.Contig4859	787	47.9	Y	10	|HXZ_N_47_69-E09-M13F_20_E09_1.ab1|HXZ_N_59_52-D07-M13F_20_D07_1.ab1|HXZ_N_103_65-A09-M13F_20_A09_1.ab1|HXZ_N_153_64-H08-M13F_20_H08_2.ab1|HXZ_N_107_91-C12-M13F_20_C12_1.ab1|HXZ_N_75_02-B01-M13F_20_1.ab1|HXZ_N_20_03-C01-M13F_20_C01_1.ab1|HXZ_N_165_08-H01-M13F_20_H01_2.ab1|HXZ_N_211_49-A07-M13F_20_A07_2.ab1|HXZ_N_165_42-B06-M13F_20_B06_2.ab1|	20	655	636	51.1	ref|NM_111344.5|	91	874	0	Arabidopsis thaliana hevein-like protein (PR4) mRNA, complete cds	ref|NP_187123.1|	93	432	1e-119	hevein-like protein [Arabidopsis thaliana] sp|P43082.1|HEVL_ARATH RecName: Full=Hevein-like protein; Flags: Precursor gb|AAF04912.1|AC011437_27 hevein-like protein precursor [Arabidopsis thaliana] gb|AAK48963.1|AF370536_1 hevein-like protein precursor [Arabidopsis thaliana] gb|AAA20642.1| pre-hevein-like protein [Arabidopsis thaliana] gb|AAM66966.1| hevein-like protein precursor PR-4 [Arabidopsis…	sp|P43082|HEVL_ARATH	82	358	1e-125	Hevein-like protein OS=Arabidopsis thaliana GN=HEL PE=1 SV=1	ath:AT3G04720	93	432	1e-119	PR4; PR4 (PATHOGENESIS-RELATED 4); chitin binding										|%IPR001002:Chitin-binding, type 1 :%IPR001153:Barwin|	|GO:0008061:chitin binding|		|GO:0042742:defense response to bacterium|GO:0050832:defense response to fungus|
HXZ_High_Quality_EST.seq.Contig4860	771	44.88	Y	10	|HXZ_N_7_53-E07-M13F_20_E07_1.ab1|HXZ_N_105_16-H02-M13F_20_H02_1.ab1|HXZ_N_12_92-D12-M13F_20_D12_1.ab1|HXZ_N_179_04-D01-M13F_20_D01_2.ab1|HXZ_N_5_07-G01-M13F_20_G01_1.ab1|HXZ_N_29_51-C07-M13F_20_C07_1.ab1|HXZ_N_195_85-E11-M13F_20_E11_2.ab1|HXZ_N_134_28-D04-M13F_20_D04_2.ab1|HXZ_N_111_03-C01-M13F_20_C01_1.ab1|HXZ_N_45_04-D01-M13F_20_D01_1.ab1|	52	552	501	52.5	ref|XM_002893053.1|	93	1007	0	Arabidopsis lyrata subsp. lyrata DNA-damage-repair/toleration protein 112 (DRT112), mRNA	ref|NP_173459.1|	94	306	2e-81	Plastocyanin major isoform [Arabidopsis thaliana] sp|P42699.2|PLAS2_ARATH RecName: Full=Plastocyanin major isoform, chloroplastic; AltName: Full=DNA-damage-repair/toleration protein DRT112; Flags: Precursor gb|AAF88155.1|AC026234_6 Contains similarity to a DNA-damage-repair/toleration protein DRT112 precursor from Arabidopsis thaliana gi|1169201 and is a member of the copper binding proteins fami…	sp|P42699|PLAS2_ARATH	84	265	2e-89	Plastocyanin major isoform, chloroplastic OS=Arabidopsis thaliana GN=DRT112 PE=1 SV=2	ath:AT1G20340	94	306	8e-82	DRT112; DRT112; copper ion binding / electron carrier; K02638 plastocyanin	|Metabolism; Energy Metabolism; Photosynthesis [PATH:ko00195-Map:ko00195];|Metabolism; Energy Metabolism; Photosynthesis proteins [BR:ko00194];|	sll0199	1e-20	Syn	C	COG3794	Plastocyanin	METABOLISM	Energy production and conversion	|%IPR000923:Blue (type 1) copper domain :%IPR001235:Blue (type 1) copper protein|	|GO:0005507:copper ion binding|GO:0009055:electron carrier activity|
HXZ_High_Quality_EST.seq.Contig4864	641	44.93	Y	10	|HXZ_N_9_39-G05-M13F_20_G05_1.ab1|HXZ_N_130_33-A05-M13F_20_A05_2.ab1|HXZ_N_62_32-H04-M13F_20_H04_1.ab1|HXZ_N_55_90-B12-M13F_20_B12_1.ab1|HXZ_N_12_23-G03-M13F_20_G03_1.ab1|HXZ_N_92_25-A04-M13F_20_A04_1.ab1|HXZ_N_37_37-E05-M13F_20_E05_1.ab1|HXZ_N_32_38-F05-M13F_20_F05_1.ab1|HXZ_N_80_58-B08-M13F_20_B08_1.ab1|HXZ_N_128_80-H10-M13F_20_H10_2.ab1|	61	414	354	54.24	ref|XM_002879705.1|	87	521	1e-144	Arabidopsis lyrata subsp. lyrata hypothetical protein, mRNA	ref|XP_002879751.1|	81	208	8e-52	hypothetical protein ARALYDRAFT_482863 [Arabidopsis lyrata subsp. lyrata] gb|EFH56010.1| hypothetical protein ARALYDRAFT_482863 [Arabidopsis lyrata subsp. lyrata]	sp|Q42589|NLTP1_ARATH	79	205	2e-67	Non-specific lipid-transfer protein 1 OS=Arabidopsis thaliana GN=LTP1 PE=1 SV=1	ath:AT2G38540	79	205	2e-51	LP1; LP1; calmodulin binding										|%IPR000528:Plant lipid transfer protein/Par allergen :%IPR016140:Bifunctional inhibitor/plant lipid transfer protein/seed storage helical domain|	|GO:0008289:lipid binding|		|GO:0006869:lipid transport|
HXZ_High_Quality_EST.seq.Contig4865	958	46.03	Y	10	|HXZ_N_37_35-C05-M13F_20_C05_1.ab1|HXZ_N_173_78-F10-M13F_20_F10_2.ab1|HXZ_N_97_87-G11-M13F_20_G11_1.ab1|HXZ_N_136_28-D04-M13F_20_D04_2.ab1|HXZ_N_10_83-C11-M13F_20_C11_1.ab1|HXZ_N_185_28-D04-M13F_20_D04_2.ab1|HXZ_N_177_50-B07-M13F_20_B07_2.ab1|HXZ_N_3_23-G03-M13F_20_G03_1.ab1|HXZ_N_31_78-F10-M13F_20_F10_1.ab1|HXZ_N_203_79-G10-M13F_20_G10_2.ab1|	83	739	657	50.68	ref|XM_002867205.1|	91	1001	0	Arabidopsis lyrata subsp. lyrata ATP synthase family, mRNA	ref|XP_002867251.1|	95	388	1e-106	ATP synthase family [Arabidopsis lyrata subsp. lyrata] gb|EFH43510.1| ATP synthase family [Arabidopsis lyrata subsp. lyrata]	sp|P31853|ATPX_SPIOL	71	208	2e-65	ATP synthase subunit b', chloroplastic OS=Spinacia oleracea GN=ATPG PE=1 SV=2	ath:AT4G32260	94	384	1e-105	ATP synthase family; K02109 F-type H+-transporting ATPase subunit b [EC:3.6.3.14]	|Metabolism; Energy Metabolism; Oxidative phosphorylation [PATH:ko00190-Map:ko00190];|Metabolism; Energy Metabolism; Photosynthesis [PATH:ko00195-Map:ko00195];|Metabolism; Energy Metabolism; Photosynthesis proteins [BR:ko00194];|	all0008	9e-15	Nos	C	COG0711	F0F1-type ATP synthase, subunit b	METABOLISM	Energy production and conversion	|%IPR002146:ATPase, F0 complex, subunit B/B', bacterial/chloroplast :|	|GO:0015078:hydrogen ion transmembrane transporter activity|	|GO:0045263:proton-transporting ATP synthase complex, coupling factor F(o)|	|GO:0015986:ATP synthesis coupled proton transport|
HXZ_High_Quality_EST.seq.Contig4866	698	39.54	Y	10	|HXZ_N_134_65-A09-M13F_20_A09_2.ab1|HXZ_N_194_94-F12-M13F_20_F12_2.ab1|HXZ_N_138_17-A03-M13F_20_A03_2.ab1|HXZ_N_54_41-A06-M13F_20_A06_1.ab1|HXZ_N_35_75-C10-M13F_20_C10_1.ab1|HXZ_N_75_85-E11-M13F_20_1.ab1|HXZ_N_96_06-F01-M13F_20_F01_1.ab1|HXZ_N_180_94-F12-M13F_20_F12_2.ab1|HXZ_N_77_85-E11-M13F_20_E11_1.ab1|HXZ_N_32_03-C01-M13F_20_C01_1.ab1|	36	470	435	40.92	gb|AY088618.1|	90	551	1e-153	Arabidopsis thaliana clone 8446 mRNA, complete sequence	ref|NP_176758.1|	94	285	4e-75	glutathione S-transferase [Arabidopsis thaliana] gb|AAN76990.1|AF461148_1 MAPEG-like protein [Arabidopsis thaliana] gb|AAK62622.1| At1g65820/F1E22_4 [Arabidopsis thaliana] gb|AAL47424.1| At1g65820/F1E22_4 [Arabidopsis thaliana] gb|AAM66941.1| glutathione-s-transferase, putative [Arabidopsis thaliana] gb|AEE34427.1| glutathione S-transferase [Arabidopsis thaliana]	sp|Q9CPU4|MGST3_MOUSE	40	108	9e-29	Microsomal glutathione S-transferase 3 OS=Mus musculus GN=Mgst3 PE=1 SV=1	ath:AT1G65820	84	273	1e-71	microsomal glutathione s-transferase, putative; K00799 glutathione S-transferase [EC:2.5.1.18]	|Metabolism; Metabolism of Other Amino Acids; Glutathione metabolism [PATH:ko00480-Map:ko00480];|Metabolism; Xenobiotics Biodegradation and Metabolism; Drug metabolism - cytochrome P450 [PATH:ko00982-Map:ko00982];|Metabolism; Xenobiotics Biodegradation and Metabolism; Metabolism of xenobiotics by cytochrome P450 [PATH:ko00980-Map:ko00980];|									|%IPR001129:Membrane-associated, eicosanoid/glutathione metabolism (MAPEG) protein :%IPR023352:Membrane associated eicosanoid/glutathione metabolism-like domain|
HXZ_High_Quality_EST.seq.Contig4867	970	43.92	Y	10	|HXZ_N_132_54-F07-M13F_20_F07_2.ab1|HXZ_N_156_39-G05-M13F_20_G05_2.ab1|HXZ_N_140_96-H12-M13F_20_H12_2.ab1|HXZ_N_129_88-H11-M13F_20_H11_2.ab1|HXZ_N_34_37-E05-M13F_20_E05_1.ab1|HXZ_N_94_33-A05-M13F_20_A05_1.ab1|HXZ_N_189_30-F04-M13F_20_F04_2.ab1|HXZ_N_142_44-D06-M13F_20_D06_2.ab1|HXZ_N_9_63-G08-M13F_20_G08_1.ab1|HXZ_N_132_03-C01-M13F_20_C01_2.ab1|	109	711	603	51.08	ref|XM_002871884.1|	87	940	0	Arabidopsis lyrata subsp. lyrata hypothetical protein, mRNA	ref|XP_002871930.1|	89	361	2e-97	hypothetical protein ARALYDRAFT_488928 [Arabidopsis lyrata subsp. lyrata] gb|EFH48189.1| hypothetical protein ARALYDRAFT_488928 [Arabidopsis lyrata subsp. lyrata]	sp|Q07488|BCB1_ARATH	77	201	5e-63	Blue copper protein OS=Arabidopsis thaliana GN=BCB PE=1 SV=2	ath:AT5G20230	88	350	1e-94	ATBCB; ATBCB (ARABIDOPSIS BLUE-COPPER-BINDING PROTEIN); copper ion binding / electron carrier										|%IPR000923:Blue (type 1) copper domain :%IPR003245:Plastocyanin-like|	|GO:0005507:copper ion binding|GO:0009055:electron carrier activity|
HXZ_High_Quality_EST.seq.Contig4869	689	47.17	Y	10	|HXZ_N_221_40-H05-M13F_20_H05_2.ab1|HXZ_N_144_18-B03-M13F_20_B03_2.ab1|HXZ_N_188_67-C09-M13F_20_C09_2.ab1|HXZ_N_98_69-E09-M13F_20_E09_1.ab1|HXZ_N_143_73-A10-M13F_20_A10_2.ab1|HXZ_N_19_19-C03-M13F_20_C03_1.ab1|HXZ_N_174_58-B08-M13F_20_B08_2.ab1|HXZ_N_29_07-G01-M13F_20_G01_1.ab1|HXZ_N_175_07-G01-M13F_20_G01_2.ab1|HXZ_N_182_77-E10-M13F_20_E10_2.ab1|	49	480	432	53.94	ref|NM_125836.3|	92	823	0	Arabidopsis thaliana uncharacterized protein (AT5G64400) mRNA, complete cds	ref|NP_201245.1|	95	279	4e-73	uncharacterized protein [Arabidopsis thaliana] dbj|BAB09871.1| unnamed protein product [Arabidopsis thaliana] gb|AAK59405.1| unknown protein [Arabidopsis thaliana] gb|AAL34219.1| unknown protein [Arabidopsis thaliana] gb|AED97887.1| uncharacterized protein [Arabidopsis thaliana]						ath:AT5G64400	95	215	2e-54	hypothetical protein
HXZ_High_Quality_EST.seq.Contig4870	1510	43.97	Y	10	|HXZ_N_130_55-G07-M13F_20_G07_2.ab1|HXZ_N_183_03-C01-M13F_20_C01_2.ab1|HXZ_N_147_33-A05-M13F_20_A05_2.ab1|HXZ_N_69_78-F10-M13F_20_F10_1.ab1|HXZ_N_70_49-A07-M13F_20_A07_1.ab1|HXZ_N_116_05-E01-M13F_20_E01_1.ab1|HXZ_N_202_61-E08-M13F_20_E08_2.ab1|HXZ_N_158_90-B12-M13F_20_B12_2.ab1|HXZ_N_39_78-F10-M13F_20_F10_1.ab1|HXZ_N_152_87-G11-M13F_20_G11_2.ab1|	13	1446	1434	44.77	gb|CP002684.1|	86	1356	0	Arabidopsis thaliana chromosome 1, complete sequence	ref|NP_174624.1|	83	805	0	leucine-rich repeat-containing protein [Arabidopsis thaliana] gb|AAG26081.1|AC069299_7 hypothetical protein [Arabidopsis thaliana] gb|AEE31607.1| leucine-rich repeat-containing protein [Arabidopsis thaliana]	sp|Q00874|DR100_ARATH	34	181	6e-51	DNA-damage-repair/toleration protein DRT100 OS=Arabidopsis thaliana GN=DRT100 PE=2 SV=2	ath:AT1G33600	83	805	0	leucine-rich repeat family protein										|%IPR001611:Leucine-rich repeat :%IPR013210:Leucine-rich repeat-containing N-terminal, type 2|	|GO:0005515:protein binding|
HXZ_High_Quality_EST.seq.Contig4872	913	45.13	Y	10	|HXZ_N_152_12-D02-M13F_20_D02_2.ab1|HXZ_N_44_53-E07-M13F_20_E07_1.ab1|HXZ_N_169_47-G06-M13F_20_G06_2.ab1|HXZ_N_149_77-E10-M13F_20_E10_2.ab1|HXZ_N_35_05-E01-M13F_20_E01_1.ab1|HXZ_N_144_69-E09-M13F_20_E09_2.ab1|HXZ_N_90_90-B12-M13F_20_B12_1.ab1|HXZ_N_155_65-A09-M13F_20_A09_2.ab1|HXZ_N_82_18-B03-M13F_20_B03_1.ab1|HXZ_N_16_88-H11-M13F_20_H11_1.ab1|	104	757	654	47.71	ref|XM_002891107.1|	93	965	0	Arabidopsis lyrata subsp. lyrata At1g31330/T19E23_1, mRNA	ref|XP_002891153.1|	98	426	1e-117	At1g31330/T19E23_1 [Arabidopsis lyrata subsp. lyrata] gb|EFH67412.1| At1g31330/T19E23_1 [Arabidopsis lyrata subsp. lyrata]	sp|Q9SHE8|PSAF_ARATH	91	399	1e-141	Photosystem I reaction center subunit III, chloroplastic OS=Arabidopsis thaliana GN=PSAF PE=1 SV=1	ath:AT1G31330	97	424	1e-117	PSAF; PSAF (photosystem I subunit F); K02694 photosystem I subunit III	|Metabolism; Energy Metabolism; Photosynthesis [PATH:ko00195-Map:ko00195];|Metabolism; Energy Metabolism; Photosynthesis proteins [BR:ko00194];|	sll0819	2e-33	---	---	---	---	---	---	|%IPR003666:Photosystem I PsaF, reaction centre subunit III :|		|GO:0009522:photosystem I|GO:0009538:photosystem I reaction center|	|GO:0015979:photosynthesis|
HXZ_High_Quality_EST.seq.Contig4873	812	43.47	Y	10	|HXZ_N_152_34-B05-M13F_20_B05_2.ab1|HXZ_N_77_81-A11-M13F_20_A11_1.ab1|HXZ_N_121_30-F04-M13F_20_F04_2.ab1|HXZ_N_147_38-F05-M13F_20_F05_2.ab1|HXZ_N_164_69-E09-M13F_20_E09_2.ab1|HXZ_N_57_78-F10-M13F_20_F10_1.ab1|HXZ_N_43_81-A11-M13F_20_A11_1.ab1|HXZ_N_185_53-E07-M13F_20_E07_2.ab1|HXZ_N_178_10-B02-M13F_20_B02_2.ab1|HXZ_N_43_63-G08-M13F_20_G08_1.ab1|	36	578	543	51.93	ref|XM_002868730.1|	93	884	0	Arabidopsis lyrata subsp. lyrata ribulose bisphosphate carboxylase, mRNA	ref|XP_002868776.1|	96	367	2e-99	ribulose bisphosphate carboxylase [Arabidopsis lyrata subsp. lyrata] gb|EFH45035.1| ribulose bisphosphate carboxylase [Arabidopsis lyrata subsp. lyrata]	sp|P10796|RBS1B_ARATH	95	333	1e-116	Ribulose bisphosphate carboxylase small chain 1B, chloroplastic OS=Arabidopsis thaliana GN=RBCS-1B PE=1 SV=1	ath:AT5G38430	95	364	4e-99	ribulose bisphosphate carboxylase small chain 1B / RuBisCO small subunit 1B (RBCS-1B) (ATS1B) (EC:4.1.1.39); K01602 ribulose-bisphosphate carboxylase small chain [EC:4.1.1.39]	|Metabolism; Carbohydrate Metabolism; Glyoxylate and dicarboxylate metabolism [PATH:ko00630-Map:ko00630];|Metabolism; Energy Metabolism; Carbon fixation in photosynthetic organisms [PATH:ko00710-Map:ko00710];|	slr0012	3e-30	Syn	C	COG4451	Ribulose bisphosphate carboxylase small subunit	METABOLISM	Energy production and conversion	|%IPR000894:Ribulose bisphosphate carboxylase small chain, domain :%IPR024680:Ribulose-1,5-bisphosphate carboxylase small subunit, N-terminal|
HXZ_High_Quality_EST.seq.Contig4874	1056	49.81	Y	10	|HXZ_N_96_26-B04-M13F_20_B04_1.ab1|HXZ_N_221_24-H03-M13F_20_H03_2.ab1|HXZ_N_199_37-E05-M13F_20_E05_2.ab1|HXZ_N_176_34-B05-M13F_20_B05_2.ab1|HXZ_N_159_08-H01-M13F_20_H01_2.ab1|HXZ_N_191_24-H03-M13F_20_H03_2.ab1|HXZ_N_140_69-E09-M13F_20_E09_2.ab1|HXZ_N_38_21-E03-M13F_20_E03_1.ab1|HXZ_N_171_53-E07-M13F_20_E07_2.ab1|HXZ_N_118_36-D05-M13F_20_D05_2.ab1|	25	864	840	51.79	ref|XM_002866993.1|	92	547	1e-152	Arabidopsis lyrata subsp. lyrata DNAJ heat shock N-terminal domain-containing protein, mRNA	ref|XP_002867039.1|	92	266	6e-69	DNAJ heat shock N-terminal domain-containing protein [Arabidopsis lyrata subsp. lyrata] gb|EFH43298.1| DNAJ heat shock N-terminal domain-containing protein [Arabidopsis lyrata subsp. lyrata]	sp|Q9FYB5|DNJ11_ARATH	92	259	9e-86	Chaperone protein dnaJ 11, chloroplastic OS=Arabidopsis thaliana GN=ATJ11 PE=1 SV=2	ath:AT4G12470	91	259	2e-67	protease inhibitor/seed storage/lipid transfer protein (LTP) family protein		DR0126	3e-11	Dra	O	COG2214	DnaJ-class molecular chaperone	CELLULAR PROCESSES AND SIGNALING	Posttranslational modification, protein turnover, chaperones	|%IPR001623:DnaJ domain :%IPR016140:Bifunctional inhibitor/plant lipid transfer protein/seed storage helical domain|
HXZ_High_Quality_EST.seq.Contig4875	859	35.74	Y	10	|HXZ_N_117_33-A05-M13F_20_A05_1.ab1|HXZ_N_201_63-G08-M13F_20_G08_2.ab1|HXZ_N_181_69-E09-M13F_20_E09_2.ab1|HXZ_N_30_35-C05-M13F_20_C05_1.ab1|HXZ_N_43_45-E06-M13F_20_E06_1.ab1|HXZ_N_212_42-B06-M13F_20_B06_2.ab1|HXZ_N_168_67-C09-M13F_20_C09_2.ab1|HXZ_N_163_57-A08-M13F_20_A08_2.ab1|HXZ_N_214_18-B03-M13F_20_B03_2.ab1|HXZ_N_203_69-E09-M13F_20_E09_2.ab1|	122	607	486	41.98	ref|XM_002887758.1|	95	803	0	Arabidopsis lyrata subsp. lyrata hypothetical protein, mRNA	ref|NP_178207.1|	98	331	1e-88	chaperone protein dnaJ 8 [Arabidopsis thaliana] ref|XP_002887804.1| hypothetical protein ARALYDRAFT_477153 [Arabidopsis lyrata subsp. lyrata] sp|Q9SAG8.1|DNAJ8_ARATH RecName: Full=Chaperone protein dnaJ 8, chloroplastic; Short=AtDjC8; Short=AtJ8; Flags: Precursor gb|AAF14680.1|AC011713_28 Strong similarity to gb|AF099906 J8 gene from Arabidopsis thaliana and contains PF|00226 DnaJ domain. ESTs gb…	sp|Q9SAG8|DNAJ8_ARATH	93	316	1e-109	Chaperone protein dnaJ 8, chloroplastic OS=Arabidopsis thaliana GN=ATJ8 PE=2 SV=1	ath:AT1G80920	98	331	4e-89	J8; J8; heat shock protein binding / unfolded protein binding										|%IPR001623:DnaJ domain :|
HXZ_High_Quality_EST.seq.Contig4877	1483	45.38	Y	10	|HXZ_N_160_71-G09-M13F_20_G09_2.ab1|HXZ_N_192_10-B02-M13F_20_B02_2.ab1|HXZ_N_115_02-B01-M13F_20_B01_1.ab1|HXZ_N_51_89-A12-M13F_20_A12_1.ab1|HXZ_N_53_32-H04-M13F_20_H04_1.ab1|HXZ_N_95_38-F05-M13F_20_F05_1.ab1|HXZ_N_222_56-H07-M13F_20_H07_2.ab1|HXZ_N_3_19-C03-M13F_20_C03_1.ab1|HXZ_N_35_66-B09-M13F_20_B09_1.ab1|HXZ_N_35_67-C09-M13F_20_C09_1.ab1|	113	1255	1143	47.33	ref|XM_002884639.1|	92	2123	0	Arabidopsis lyrata subsp. lyrata adenosine nucleotide translocator, mRNA	ref|NP_187470.1|	98	755	0	ADP,ATP carrier protein 1 [Arabidopsis thaliana] ref|NP_850541.1| ADP,ATP carrier protein 1 [Arabidopsis thaliana] sp|P31167.2|ADT1_ARATH RecName: Full=ADP,ATP carrier protein 1, mitochondrial; AltName: Full=ADP/ATP translocase 1; AltName: Full=Adenine nucleotide translocator 1; Short=ANT 1; Flags: Precursor gb|AAG51358.1|AC012562_19 adenylate translocator; 17953-16629 [Arabidopsis thaliana] gb|A…	sp|P31167|ADT1_ARATH	92	694	0	ADP,ATP carrier protein 1, mitochondrial OS=Arabidopsis thaliana GN=AAC1 PE=1 SV=2	ath:AT3G08580	98	755	0	AAC1; AAC1 (ADP/ATP CARRIER 1); ATP:ADP antiporter/ binding; K05863 solute carrier family 25 (mitochondrial carrier; adenine nucleotide translocator)	|Environmental Information Processing; Signal Transduction; Calcium signaling pathway [PATH:ko04020-Map:ko04020];|Human Diseases; Neurodegenerative Diseases; Huntington's disease [PATH:ko05016-Map:ko05016];|Human Diseases; Neurodegenerative Diseases; Parkinson's disease [PATH:ko05012-Map:ko05012];|	SPBC530.10c	1e-147	---	---	---	---	---	---	|%IPR002067:Mitochondrial carrier protein :%IPR002113:Adenine nucleotide translocator 1|	|GO:0005215:transporter activity|	|GO:0005743:mitochondrial inner membrane|	|GO:0006810:transport|GO:0055085:transmembrane transport|
HXZ_High_Quality_EST.seq.Contig4878	1489	45.47	Y	10	|HXZ_N_11_70-F09-M13F_20_F09_1.ab1|HXZ_N_164_82-B11-M13F_20_B11_2.ab1|HXZ_N_207_66-B09-M13F_20_B09_2.ab1|HXZ_N_136_33-A05-M13F_20_A05_2.ab1|HXZ_N_184_62-F08-M13F_20_F08_2.ab1|HXZ_N_213_69-E09-M13F_20_E09_2.ab1|HXZ_N_204_03-C01-M13F_20_C01_2.ab1|HXZ_N_218_96-H12-M13F_20_H12_2.ab1|HXZ_N_37_87-G11-M13F_20_G11_1.ab1|HXZ_N_97_28-D04-M13F_20_D04_1.ab1|	48	1199	1152	48.87	ref|XM_002871585.1|	89	1661	0	Arabidopsis lyrata subsp. lyrata hypothetical protein, mRNA	ref|XP_002871631.1|	95	749	0	hypothetical protein ARALYDRAFT_488325 [Arabidopsis lyrata subsp. lyrata] gb|EFH47890.1| hypothetical protein ARALYDRAFT_488325 [Arabidopsis lyrata subsp. lyrata]	sp|Q9S7E4|FDH_ARATH	85	672	0	Formate dehydrogenase, mitochondrial OS=Arabidopsis thaliana GN=FDH1 PE=1 SV=1	ath:AT5G14780	94	741	0	FDH; FDH (FORMATE DEHYDROGENASE); NAD or NADH binding / binding / catalytic/ cofactor binding / oxidoreductase, acting on the CH-OH group of donors, NAD or NADP as acceptor; K00122 formate dehydrogenase [EC:1.2.1.2]	|Metabolism; Carbohydrate Metabolism; Glyoxylate and dicarboxylate metabolism [PATH:ko00630-Map:ko00630];|Metabolism; Energy Metabolism; Methane metabolism [PATH:ko00680-Map:ko00680];|	SMa0478	1e-116	Sme	CHR	COG1052	Lactate dehydrogenase and related dehydrogenases	METABOLISM	Energy production and conversion	|%IPR006139:D-isomer specific 2-hydroxyacid dehydrogenase, catalytic domain :%IPR006140:D-isomer specific 2-hydroxyacid dehydrogenase, NAD-binding|	|GO:0016616:oxidoreductase activity, acting on the CH-OH group of donors, NAD or NADP as acceptor|GO:0048037:cofactor binding|GO:0051287:NAD binding|		|GO:0008152:metabolic process|GO:0055114:oxidation-reduction process|
HXZ_High_Quality_EST.seq.Contig4880	537	41.53	Y	10	|HXZ_N_39_26-B04-M13F_20_B04_1.ab1|HXZ_N_178_13-E02-M13F_20_E02_2.ab1|HXZ_N_217_96-H12-M13F_20_H12_2.ab1|HXZ_N_64_54-F07-M13F_20_F07_1.ab1|HXZ_N_134_63-G08-M13F_20_G08_2.ab1|HXZ_N_38_51-C07-M13F_20_C07_1.ab1|HXZ_N_51_40-H05-M13F_20_H05_1.ab1|HXZ_N_190_43-C06-M13F_20_C06_2.ab1|HXZ_N_177_81-A11-M13F_20_A11_2.ab1|HXZ_N_4_51-C07-M13F_20_C07_1.ab1|	49	291	243	53.09	ref|XM_002884686.1|	89	488	1e-134	Arabidopsis lyrata subsp. lyrata hypothetical protein, mRNA	ref|XP_002884732.1|	97	186	1e-45	hypothetical protein ARALYDRAFT_897097 [Arabidopsis lyrata subsp. lyrata] gb|EFH60991.1| hypothetical protein ARALYDRAFT_897097 [Arabidopsis lyrata subsp. lyrata]	sp|P25860|MT2A_ARATH	94	123	6e-36	Metallothionein-like protein 2A OS=Arabidopsis thaliana GN=MT2A PE=2 SV=2	ath:AT3G09390	96	185	1e-45	MT2A; MT2A (METALLOTHIONEIN 2A); copper ion binding										|%IPR000347:Metallothionein, family 15, plant :|	|GO:0046872:metal ion binding|
HXZ_High_Quality_EST.seq.Contig4882	1733	48.01	Y	10	|HXZ_N_91_82-B11-M13F_20_B11_1.ab1|HXZ_N_89_89-A12-M13F_20_A12_1.ab1|HXZ_N_42_51-C07-M13F_20_C07_1.ab1|HXZ_N_33_64-H08-M13F_20_H08_1.ab1|HXZ_N_7_57-A08-M13F_20_A08_1.ab1|HXZ_N_230_37-E05-M13F_20_E05_2.ab1|HXZ_N_38_22-F03-M13F_20_F03_1.ab1|HXZ_N_133_61-E08-M13F_20_E08_2.ab1|HXZ_N_219_05-E01-M13F_20_E01_2.ab1|HXZ_N_40_49-A07-M13F_20_A07_1.ab1|	71	1525	1455	50.1	gb|AF059581.1|AF059581	95	2704	0	Arabidopsis thaliana S-adenosyl-L-homocysteine hydrolase (SAHH) mRNA, complete cds	ref|XP_002870350.1|	98	977	0	hypothetical protein ARALYDRAFT_915516 [Arabidopsis lyrata subsp. lyrata] gb|EFH46609.1| hypothetical protein ARALYDRAFT_915516 [Arabidopsis lyrata subsp. lyrata]	sp|O23255|SAHH1_ARATH	92	905	0	Adenosylhomocysteinase 1 OS=Arabidopsis thaliana GN=SAHH1 PE=1 SV=1	ath:AT3G23810	95	943	0	SAHH2; SAHH2 (S-ADENOSYL-L-HOMOCYSTEINE (SAH) HYDROLASE 2); adenosylhomocysteinase/ binding / catalytic (EC:3.3.1.1); K01251 adenosylhomocysteinase [EC:3.3.1.1]	|Metabolism; Amino Acid Metabolism; Cysteine and methionine metabolism [PATH:ko00270-Map:ko00270];|	CC0257	0	Ccr	H	COG0499	S-adenosylhomocysteine hydrolase	METABOLISM	Coenzyme transport and metabolism	|%IPR000043:Adenosylhomocysteinase :%IPR015878:S-adenosyl-L-homocysteine hydrolase, NAD binding domain|	|GO:0004013:adenosylhomocysteinase activity|		|GO:0006730:one-carbon metabolic process|
HXZ_High_Quality_EST.seq.Contig4883	940	47.23	Y	10	|HXZ_N_26_39-G05-M13F_20_G05_1.ab1|HXZ_N_190_12-D02-M13F_20_D02_2.ab1|HXZ_N_27_65-A09-M13F_20_A09_1.ab1|HXZ_N_21_70-F09-M13F_20_F09_1.ab1|HXZ_N_127_09-A02-M13F_20_A02_2.ab1|HXZ_N_107_79-G10-M13F_20_G10_1.ab1|HXZ_N_8_50-B07-M13F_20_B07_1.ab1|HXZ_N_2_77-E10-M13F_20_E10_1.ab1|HXZ_N_130_88-H11-M13F_20_H11_2.ab1|HXZ_N_113_30-F04-M13F_20_F04_1.ab1|	40	756	717	52.72	ref|XM_002887525.1|	92	989	0	Arabidopsis lyrata subsp. lyrata hypothetical protein, mRNA	ref|NP_177641.1|	91	481	1e-133	pathogenesis-related protein 5 [Arabidopsis thaliana] sp|P28493.1|PR5_ARATH RecName: Full=Pathogenesis-related protein 5; Short=PR-5; Flags: Precursor gb|AAG51923.1|AC013258_17 thaumatin-like protein; 25613-24636 [Arabidopsis thaliana] gb|AAA32865.1| thaumatin-like protein [Arabidopsis thaliana] gb|AAB68336.1| thaumatin-like protein [Arabidopsis thaliana] gb|AAK59672.1| putative thaumatin protein…	sp|P28493|PR5_ARATH	86	448	1e-160	Pathogenesis-related protein 5 OS=Arabidopsis thaliana GN=At1g75040 PE=1 SV=1	ath:AT1G75040	91	481	1e-134	PR5; PR5 (PATHOGENESIS-RELATED GENE 5)										|%IPR001938:Thaumatin :%IPR017949:Thaumatin, conserved site|
HXZ_High_Quality_EST.seq.Contig4888	1578	45.31	Y	10	|HXZ_N_155_25-A04-M13F_20_A04_2.ab1|HXZ_N_123_06-F01-M13F_20_F01_2.ab1|HXZ_N_151_53-E07-M13F_20_E07_2.ab1|HXZ_N_210_22-F03-M13F_20_F03_2.ab1|HXZ_N_159_65-A09-M13F_20_A09_2.ab1|HXZ_N_15_95-G12-M13F_20_G12_1.ab1|HXZ_N_211_23-G03-M13F_20_G03_2.ab1|HXZ_N_227_44-D06-M13F_20_D06_2.ab1|HXZ_N_188_62-F08-M13F_20_F08_2.ab1|HXZ_N_51_67-C09-M13F_20_C09_1.ab1|	65	1462	1398	46.57	ref|XM_002887497.1|	94	2196	0	Arabidopsis lyrata subsp. lyrata hypothetical protein, mRNA	emb|CAA74372.1|	98	924	0	geranylgeranyl reductase [Arabidopsis thaliana]	sp|Q9CA67|CHLP_ARATH	91	847	0	Geranylgeranyl diphosphate reductase, chloroplastic OS=Arabidopsis thaliana GN=CHLP PE=1 SV=1	ath:AT1G74470	98	919	0	geranylgeranyl reductase (EC:1.3.1.-); K10960 geranylgeranyl reductase [EC:1.3.1.83]	|Metabolism; Metabolism of Cofactors and Vitamins; Porphyrin and chlorophyll metabolism [PATH:ko00860-Map:ko00860];|Metabolism; Metabolism of Terpenoids and Polyketides; Terpenoid backbone biosynthesis [PATH:ko00900-Map:ko00900];|	alr0128	1e-176	Nos	C	COG0644	Dehydrogenases (flavoproteins)	METABOLISM	Energy production and conversion	|%IPR003042:Aromatic-ring hydroxylase-like :%IPR010253:Geranylgeranyl reductase, plant/prokaryotic|	|GO:0016491:oxidoreductase activity|GO:0016628:oxidoreductase activity, acting on the CH-CH group of donors, NAD or NADP as acceptor|GO:0045550:geranylgeranyl reductase activity|		|GO:0008152:metabolic process|GO:0015979:photosynthesis|GO:0015995:chlorophyll biosynthetic process|GO:0051188:cofactor biosynthetic process|GO:0055114:oxidation-reduction process|
