# Supplementary material for: Generation, Annotation, and Analysis of a Large-Scale Expressed Sequence Tag Library from Arabidopsis pumila to Explore Salt-Responsive Genes
Source: Front Plant Sci. 2017 Jun 7;8:955. doi: 10.3389/fpls.2017.00955 (PMC5461257; doi:10.3389/fpls.2017.00955)
Supplement: FILE S3 — Summary of ORF and amino acids. [file Data_Sheet_3.XLSX]

## Sheet: Table S2
Summary of ORF and amino acids
parameter	Value
Total unigenes	8835
With ORF of unigenes	8585
Without ORF of unigens	250
Longest ORF (bp)	2265
Shortest ORF (bp)	102
Average length of ORF (bp)	558
Longest AAs	754
Shortest AAs	33
Average length of AAs	185
