# Supplementary material for: Generation, Annotation, and Analysis of a Large-Scale Expressed Sequence Tag Library from Arabidopsis pumila to Explore Salt-Responsive Genes
Source: Front Plant Sci. 2017 Jun 7;8:955. doi: 10.3389/fpls.2017.00955 (PMC5461257; doi:10.3389/fpls.2017.00955)
Supplement: FILE S4 — List and categories of putative transcription factors. [file Data_Sheet_4.XLSX]

## Sheet: Sheet1
TF ID	Family	EST number	Best hit in A.thaliana	Blast E-value	Description for the best hit
Z_N_11_51-C07-M13F_20_C07_1.ab1	AP2	1	AT2G41710.1	8e-97	AP2 family protein
HXZ_High_Quality_EST.seq.Contig1593	B3	1	AT1G13260.1	1e-123	related to ABI3/VP1 1
HXZ_N_132_72-H09-M13F_20_H09_2.ab1	B3	1	AT1G49475.1	3e-93	B3 family protein
HXZ_N_40_39-G05-M13F_20_G05_1.ab1	B3	1	AT1G68840.2	2e-89	related to ABI3/VP1 2
HXZ_High_Quality_EST.seq.Contig1905	BBR-BPC	1	AT2G21240.1	0	basic pentacysteine 4
HXZ_High_Quality_EST.seq.Contig2839	BBR-BPC	2	AT2G21240.1	1e-166	basic pentacysteine 4
HXZ_High_Quality_EST.seq.Contig4086	BBR-BPC	3	AT4G38910.2	0	basic pentacysteine 5
HXZ_N_150_12-D02-M13F_20_D02_2.ab1	BBR-BPC	1	AT2G01930.1	1e-175	basic pentacysteine1
HXZ_N_166_84-D11-M13F_20_D11_2.ab1	BBR-BPC	1	AT2G35550.3	1e-147	basic pentacysteine 7
HXZ_N_71_52-D07-M13F_20_D07_1.ab1	BBR-BPC	1	AT5G42520.1	0	basic pentacysteine 6
HXZ_High_Quality_EST.seq.Contig2621	BES1	2	AT1G19350.3	1e-169	BES1 family protein
HXZ_High_Quality_EST.seq.Contig3490	BES1	2	AT4G36780.1	1e-148	BES1/BZR1 homolog 2
HXZ_N_171_06-F01-M13F_20_F01_2.ab1	BES1	1	AT3G50750.1	1e-149	BES1/BZR1 homolog 1
HXZ_High_Quality_EST.seq.Contig1030	bHLH	1	AT3G19860.1	1e-170	bHLH family protein
HXZ_High_Quality_EST.seq.Contig1438	bHLH	1	AT5G62610.1	1e-128	bHLH family protein
HXZ_High_Quality_EST.seq.Contig280	bHLH	2	AT1G51070.1	1e-160	bHLH family protein
HXZ_High_Quality_EST.seq.Contig3394	bHLH	2	AT5G46760.1	1e-153	bHLH family protein
HXZ_High_Quality_EST.seq.Contig3416	bHLH	2	AT1G68920.3	0	bHLH family protein
HXZ_High_Quality_EST.seq.Contig368	bHLH	3	AT5G62610.1	4e-73	bHLH family protein
HXZ_High_Quality_EST.seq.Contig723	bHLH	1	AT3G19860.1	1e-109	bHLH family protein
HXZ_N_106_06-F01-M13F_20_F01_1.ab1	bHLH	1	AT1G69010.1	0	BES1-interacting Myc-like protein 2
HXZ_N_145_48-H06-M13F_20_H06_2.ab1	bHLH	1	AT4G17880.1	1e-141	bHLH family protein
HXZ_N_157_82-B11-M13F_20_B11_2.ab1	bHLH	1	AT3G23210.1	1e-180	bHLH family protein
HXZ_N_172_92-D12-M13F_20_D12_2.ab1	bHLH	1	AT5G54680.1	1e-175	bHLH family protein
HXZ_N_184_69-E09-M13F_20_E09_2.ab1	bHLH	1	AT1G03040.1	1e-153	bHLH family protein
HXZ_N_221_67-C09-M13F_20_C09_2.ab1	bHLH	1	AT3G47640.2	1e-149	bHLH family protein
HXZ_N_79_59-C08-M13F_20_C08_1.ab1	bHLH	1	AT2G46970.1	1e-117	phytochrome interacting factor 3-like 1
HXZ_N_86_25-A04-M13F_20_A04_1.ab1	bHLH	1	AT2G42280.1	1e-149	bHLH family protein
HXZ_High_Quality_EST.seq.Contig1397	bZIP	1	AT1G77920.1	1e-157	bZIP family protein
HXZ_High_Quality_EST.seq.Contig206	bZIP	1	AT3G54620.2	1e-135	basic leucine zipper 25
HXZ_High_Quality_EST.seq.Contig2469	bZIP	2	AT4G34590.1	5e-91	G-box binding factor 6
HXZ_High_Quality_EST.seq.Contig2477	bZIP	2	AT2G18160.1	1e-109	basic leucine-zipper 2
HXZ_High_Quality_EST.seq.Contig3063	bZIP	2	AT2G18160.1	1e-108	basic leucine-zipper 2
HXZ_High_Quality_EST.seq.Contig327	bZIP	1	AT2G21230.1	1e-162	bZIP family protein
HXZ_High_Quality_EST.seq.Contig3549	bZIP	2	AT3G19290.1	1e-43	ABRE binding factor 4
HXZ_High_Quality_EST.seq.Contig693	bZIP	1	AT1G77920.1	1e-148	bZIP family protein
HXZ_N_118_62-F08-M13F_20_F08_2.ab1	bZIP	1	AT5G65210.2	1e-117	bZIP family protein
HXZ_N_131_87-G11-M13F_20_F10_2.ab1	bZIP	1	AT1G42990.1	1e-119	basic region/leucine zipper motif 60
HXZ_N_169_23-G03-M13F_20_G03_2.ab1	bZIP	1	AT1G03970.1	1e-150	G-box binding factor 4
HXZ_N_218_47-G06-M13F_20_G06_2.ab1	bZIP	1	AT4G02640.2	1e-140	bZIP family protein
HXZ_N_51_88-H11-M13F_20_H11_1.ab1	bZIP	1	AT5G11260.1	4e-95	bZIP family protein
HXZ_N_59_80-H10-M13F_20_H10_1.ab1	bZIP	1	AT3G17609.2	8e-90	HY5-homolog
HXZ_N_70_27-C04-M13F_20_C04_1.ab1	bZIP	1	AT1G06070.1	1e-132	bZIP family protein
HXZ_High_Quality_EST.seq.Contig1292	C2H2	1	AT5G59820.1	1e-107	C2H2 family protein
HXZ_High_Quality_EST.seq.Contig2850	C2H2	2	AT1G27730.1	9e-95	salt tolerance zinc finger
HXZ_High_Quality_EST.seq.Contig3199	C2H2	2	AT1G34370.2	0	C2H2 family protein
HXZ_High_Quality_EST.seq.Contig3623	C2H2	2	AT5G59820.1	1e-110	C2H2 family protein
HXZ_High_Quality_EST.seq.Contig398	C2H2	1	AT3G19580.2	1e-128	zinc-finger protein 2
HXZ_High_Quality_EST.seq.Contig3981	C2H2	3	AT1G27730.1	1e-139	salt tolerance zinc finger
HXZ_High_Quality_EST.seq.Contig4557	C2H2	5	AT5G04340.1	1e-114	zinc finger of Arabidopsis thaliana 6
HXZ_High_Quality_EST.seq.Contig949	C2H2	1	AT3G19580.2	1e-47	zinc-finger protein 2
HXZ_N_113_03-C01-M13F_20_C01_1.ab1	C2H2	1	AT3G44750.2	4e-41	histone deacetylase 3
HXZ_N_125_35-C05-M13F_20_C05_2.ab1	C2H2	1	AT3G50700.1	6e-82	indeterminate(ID)-domain 2
HXZ_N_154_94-F12-M13F_20_F12_2.ab1	C2H2	1	AT5G67450.1	1e-115	zinc-finger protein 1
HXZ_N_157_45-E06-M13F_20_E06_2.ab1	C2H2	1	AT1G74250.1	1e-111	DNAJ heat shock N-terminal domain-containing protein
HXZ_N_163_75-C10-M13F_20_C10_2.ab1	C2H2	1	AT1G75710.1	1e-146	C2H2-like zinc finger protein
HXZ_N_220_30-F04-M13F_20_F04_2.ab1	C2H2	1	AT1G72050.1	1e-115	transcription factor IIIA
HXZ_N_40_01-A01-M13F_20_A01_1.ab1	C2H2	1	AT1G30970.1	1e-139	C2H2 family protein
HXZ_N_80_93-E12-M13F_20_E12_1.ab1	C2H2	1	AT5G04240.1	1e-126	C2H2 family protein
HXZ_N_81_31-G04-M13F_20_G04_1.ab1	C2H2	1	AT5G01860.1	3e-86	C2H2 family protein
HXZ_N_91_45-E06-M13F_20_E06_1.ab1	C2H2	1	AT2G41835.1	2e-68	C2H2 family protein
HXZ_High_Quality_EST.seq.Contig1066	C3H	1	AT2G19810.1	1e-113	C3H family protein
HXZ_High_Quality_EST.seq.Contig1343	C3H	1	AT1G10320.1	1e-08	C3H family protein
HXZ_High_Quality_EST.seq.Contig4056	C3H	3	AT3G02830.1	1e-130	zinc finger protein 1
HXZ_N_134_47-G06-M13F_20_G06_2.ab1	C3H	1	AT5G44260.1	1e-130	C3H family protein
HXZ_N_164_59-C08-M13F_20_C08_2.ab1	C3H	1	AT2G25900.2	1e-154	C3H family protein
HXZ_N_193_93-E12-M13F_20_E12_2.ab1	C3H	1	AT3G08505.1	1e-90	C3H family protein
HXZ_N_74_02-B01-M13F_20_B01_1.ab1	C3H	1	AT5G18550.1	1e-114	C3H family protein
HXZ_High_Quality_EST.seq.Contig1886	CO-like	1	AT2G24790.1	1e-151	CONSTANS-like 3
HXZ_High_Quality_EST.seq.Contig1179	DBB	1	AT3G02380.1	1e-118	CONSTANS-like 2
HXZ_High_Quality_EST.seq.Contig2500	DBB	2	AT2G31380.1	1e-164	salt tolerance homologue
HXZ_High_Quality_EST.seq.Contig3575	DBB	2	AT2G31380.1	1e-144	salt tolerance homologue
HXZ_High_Quality_EST.seq.Contig4525	DBB	5	AT5G24930.1	0	CONSTANS-like 4
HXZ_High_Quality_EST.seq.Contig498	DBB	1	AT5G24930.1	1e-172	CONSTANS-like 4
HXZ_N_151_79-G10-M13F_20_G10_2.ab1	DBB	1	AT5G15850.1	1e-167	CONSTANS-like 1
HXZ_N_214_42-B06-M13F_20_B06_2.ab1	DBB	1	AT5G57660.1	1e-170	CONSTANS-like 5
HXZ_N_222_73-A10-M13F_20_A10_2.ab1	DBB	1	AT1G28050.1	1e-119	B-box type zinc finger protein with CCT domain
HXZ_High_Quality_EST.seq.Contig1726	Dof	1	AT3G47500.1	1e-135	cycling DOF factor 3
HXZ_High_Quality_EST.seq.Contig2202	Dof	2	AT3G47500.1	0	cycling DOF factor 3
HXZ_N_191_46-F06-M13F_20_F06_2.ab1	Dof	1	AT1G26790.1	6e-80	Dof family protein
HXZ_N_199_26-B04-M13F_20_B04_2.ab1	Dof	1	AT3G21270.1	1e-111	DOF zinc finger protein 2
HXZ_N_71_90-B12-M13F_20_B12_1.ab1	EIL	1	AT3G20770.1	1e-148	EIL family protein
HXZ_High_Quality_EST.seq.Contig1105	ERF	1	AT4G25470.1	1e-131	C-repeat/DRE binding factor 2
HXZ_High_Quality_EST.seq.Contig1168	ERF	1	AT5G61600.1	1e-133	ethylene response factor 104
HXZ_High_Quality_EST.seq.Contig1224	ERF	1	AT5G67190.1	1e-116	DREB and EAR motif protein 2
HXZ_High_Quality_EST.seq.Contig1250	ERF	1	AT1G28370.1	2e-83	ERF domain protein 11
HXZ_High_Quality_EST.seq.Contig1673	ERF	1	AT3G16770.1	1e-145	ethylene-responsive element binding protein
HXZ_High_Quality_EST.seq.Contig1746	ERF	1	AT5G13330.1	4e-99	related to AP2 6l
HXZ_High_Quality_EST.seq.Contig2184	ERF	2	AT1G28370.1	4e-84	ERF domain protein 11
HXZ_High_Quality_EST.seq.Contig2763	ERF	2	AT4G25470.1	1e-135	C-repeat/DRE binding factor 2
HXZ_High_Quality_EST.seq.Contig2934	ERF	2	AT2G23340.1	9e-91	DREB and EAR motif protein 3
HXZ_High_Quality_EST.seq.Contig3060	ERF	2	AT5G51190.1	1e-128	ERF family protein
HXZ_High_Quality_EST.seq.Contig3361	ERF	2	AT2G47520.1	1e-69	ERF family protein
HXZ_High_Quality_EST.seq.Contig3377	ERF	2	AT1G78080.1	1e-154	related to AP2 4
HXZ_High_Quality_EST.seq.Contig3415	ERF	2	AT2G31230.1	1e-113	ethylene-responsive element binding factor 15
HXZ_High_Quality_EST.seq.Contig3895	ERF	3	AT3G16770.1	1e-142	ethylene-responsive element binding protein
HXZ_High_Quality_EST.seq.Contig4343	ERF	3	AT5G67190.1	1e-114	DREB and EAR motif protein 2
HXZ_High_Quality_EST.seq.Contig4545	ERF	5	AT3G15210.1	1e-128	ethylene responsive element binding factor 4
HXZ_N_1-G02-M13F_20_G02_1.ab1	ERF	1	AT5G47230.1	2e-91	ethylene responsive element binding factor 5
HXZ_N_103_22-F03-M13F_20_F03_1.ab1	ERF	1	AT4G31060.1	2e-42	ERF family protein
HXZ_N_164_80-H10-M13F_20_H10_2.ab1	ERF	1	AT1G46768.1	2e-90	related to AP2 1
HXZ_N_198_38-F05-M13F_20_F05_2.ab1	ERF	1	AT3G14230.2	2e-96	related to AP2 2
HXZ_N_199_83-C11-M13F_20_C11_2.ab1	ERF	1	AT5G25190.1	1e-108	ERF family protein
HXZ_N_210_17-A03-M13F_20_A03_2.ab1	ERF	1	AT4G23750.1	1e-132	cytokinin response factor 2
HXZ_N_216_06-F01-M13F_20_F01_2.ab1	ERF	1	AT1G74930.1	2e-66	ERF family protein
HXZ_N_24_35-C05-M13F_20_C05_1.ab1	ERF	1	AT4G17500.1	1e-134	ethylene responsive element binding factor 1
HXZ_N_2_87-G11-M13F_20_G11_1.ab1	ERF	1	AT1G50640.1	1e-100	ethylene responsive element binding factor 3
HXZ_N_35_93-E12-M13F_20_E12_1.ab1	ERF	1	AT1G01250.1	1e-117	ERF family protein
HXZ_N_75_51-C07-M13F_20_1.ab1	ERF	1	AT1G53170.1	1e-76	ethylene response factor 8
HXZ_N_155_69-E09-M13F_20_E09_2.ab1	FAR1	1	AT1G80010.1	6e-98	FAR1-related sequence 8
HXZ_High_Quality_EST.seq.Contig167	G2-like	1	AT4G37180.1	0	G2-like family protein
HXZ_High_Quality_EST.seq.Contig1986	G2-like	1	AT2G20570.1	1e-146	GBF's pro-rich region-interacting factor 1
HXZ_High_Quality_EST.seq.Contig2151	G2-like	2	AT5G06800.1	1e-153	G2-like family protein
HXZ_High_Quality_EST.seq.Contig2216	G2-like	2	AT2G20570.1	1e-150	GBF's pro-rich region-interacting factor 1
HXZ_High_Quality_EST.seq.Contig520	G2-like	1	AT2G20570.1	1e-164	GBF's pro-rich region-interacting factor 1
HXZ_N_125_05-E01-M13F_20_E01_2.ab1	G2-like	1	AT5G29000.1	1e-164	G2-like family protein
HXZ_N_178_54-F07-M13F_20_F07_2.ab1	G2-like	1	AT3G24120.1	0	G2-like family protein
HXZ_N_49_46-F06-M13F_20_F06_1.ab1	G2-like	1	AT3G16857.1	6e-60	response regulator 1
HXZ_N_66_08-H01-M13F_20_H01_1.ab1	G2-like	1	AT2G01060.1	1e-126	G2-like family protein
HXZ_N_67_72-H09-M13F_20_H09_1.ab1	G2-like	1	AT1G14600.1	2e-57	G2-like family protein
HXZ_N_99_58-B08-M13F_20_B08_1.ab1	G2-like	1	AT5G44190.1	1e-146	GOLDEN2-like 2
HXZ_High_Quality_EST.seq.Contig1076	GATA	1	AT3G54810.2	9e-63	GATA family protein
HXZ_High_Quality_EST.seq.Contig1195	GATA	1	AT3G24050.1	5e-75	GATA transcription factor 1
HXZ_High_Quality_EST.seq.Contig642	GATA	1	AT3G24050.1	1e-122	GATA transcription factor 1
HXZ_High_Quality_EST.seq.Contig981	GATA	1	AT3G54810.2	2e-81	GATA family protein
HXZ_N_138_04-D01-M13F_20_D01_2.ab1	GATA	1	AT1G08010.2	2e-55	GATA transcription factor 11
HXZ_N_145_41-A06-M13F_20_A06_2.ab1	GeBP	1	AT1G44810.1	4e-52	DNA-binding storekeeper protein-related transcriptional regulator
HXZ_N_167_13-E02-M13F_20_E02_2.ab1	GeBP	1	AT1G44810.1	5e-50	DNA-binding storekeeper protein-related transcriptional regulator
HXZ_N_169_33-A05-M13F_20_A05_2.ab1	GeBP	1	AT5G28040.1	1e-146	DNA-binding storekeeper protein-related transcriptional regulator
HXZ_High_Quality_EST.seq.Contig2623	GRAS	2	AT5G52510.1	1e-178	SCARECROW-like 8
HXZ_High_Quality_EST.seq.Contig2723	GRAS	2	AT2G01570.1	0	GRAS family protein
HXZ_High_Quality_EST.seq.Contig3513	GRAS	2	AT4G17230.1	1e-139	SCARECROW-like 13
HXZ_High_Quality_EST.seq.Contig455	GRAS	1	AT1G50600.1	1e-117	scarecrow-like 5
HXZ_High_Quality_EST.seq.Contig985	GRAS	1	AT1G50600.1	1e-117	scarecrow-like 5
HXZ_N_16_66-B09-M13F_20_B09_1.ab1	GRAS	1	AT1G50600.1	1e-150	scarecrow-like 5
HXZ_N_196_12-D02-M13F_20_D02_2.ab1	GRAS	1	AT4G17230.1	1e-149	SCARECROW-like 13
HXZ_N_199_93-E12-M13F_20_E12_2.ab1	GRAS	1	AT4G00150.1	5e-85	GRAS family protein
HXZ_N_202_20-D03-M13F_20_D03_2.ab1	GRAS	1	AT3G50650.1	1e-113	GRAS family protein
HXZ_N_219_46-F06-M13F_20_F06_2.ab1	GRAS	1	AT1G21450.1	6e-36	SCARECROW-like 1
HXZ_N_36_52-D07-M13F_20_D07_1.ab1	GRAS	1	AT1G21450.1	1e-151	SCARECROW-like 1
HXZ_N_63_91-C12-M13F_20_C12_1.ab1	GRAS	1	AT2G01570.1	5e-24	GRAS family protein
HXZ_High_Quality_EST.seq.Contig2637	HB-other	2	AT2G35940.1	0	BEL1-like homeodomain 1
HXZ_N_53_37-E05-M13F_20_E05_1.ab1	HB-other	1	AT4G29940.2	7e-86	pathogenesis related homeodomain protein A
HXZ_N_58_48-H06-M13F_20_H06_1.ab1	HB-other	1	AT5G41410.1	1e-143	TALE family protein
HXZ_High_Quality_EST.seq.Contig2269	HD-ZIP	2	AT3G01470.1	1e-129	homeobox 1
HXZ_High_Quality_EST.seq.Contig3123	HD-ZIP	2	AT5G65310.2	1e-161	homeobox protein 5
HXZ_High_Quality_EST.seq.Contig4240	HD-ZIP	4	AT2G22430.1	0	homeobox protein 6
HXZ_High_Quality_EST.seq.Contig2328	HD-ZIP	2	AT2G22430.1	0	homeobox protein 6
HXZ_High_Quality_EST.seq.Contig1925	HD-ZIP	1	AT4G40060.1	1e-155	homeobox protein 16
HXZ_High_Quality_EST.seq.Contig3799	HD-ZIP	3	AT4G40060.1	0	homeobox protein 16
HXZ_High_Quality_EST.seq.Contig3929	HD-ZIP	3	AT4G40060.1	0	homeobox protein 16
HXZ_High_Quality_EST.seq.Contig1477	HD-ZIP	1	AT2G46680.1	4e-71	homeobox 7
HXZ_High_Quality_EST.seq.Contig2837	HD-ZIP	2	AT3G61890.1	1e-136	homeobox 12
HXZ_High_Quality_EST.seq.Contig4101	HD-ZIP	3	AT3G61890.1	1e-137	homeobox 12
HXZ_High_Quality_EST.seq.Contig2208	HSF	2	AT4G36990.1	1e-113	heat shock factor 4
HXZ_High_Quality_EST.seq.Contig3777	HSF	3	AT4G36990.1	1e-163	heat shock factor 4
HXZ_High_Quality_EST.seq.Contig73	HSF	1	AT4G18880.1	0	heat shock transcription factor A4A
HXZ_N_128_42-B06-M13F_20_B06_2.ab1	HSF	1	AT4G36990.1	2e-23	heat shock factor 4
HXZ_N_128_91-C12-M13F_20_C12_2.ab1	HSF	1	AT5G62020.1	1e-154	heat shock transcription factor B2A
HXZ_N_136_89-A12-M13F_20_A12_2.ab1	HSF	1	AT1G67970.1	1e-139	heat shock transcription factor A8
HXZ_High_Quality_EST.seq.Contig3951	LBD	3	AT4G37540.1	1e-149	LOB domain-containing protein 39
HXZ_N_125_73-A10-M13F_20_A10_2.ab1	LBD	1	AT3G02550.1	1e-159	LOB domain-containing protein 41
HXZ_High_Quality_EST.seq.Contig232	M-type_MADS	1	AT5G65050.2	3e-64	AGAMOUS-like 31
HXZ_High_Quality_EST.seq.Contig721	M-type_MADS	1	AT2G22540.1	2e-68	MIKC_MADS family protein
HXZ_N_128_73-A10-M13F_20_A10_2.ab1	MIKC_MADS	1	AT5G10140.1	1e-122	MIKC_MADS family protein
HXZ_N_15_93-E12-M13F_20_E12_1.ab1	MIKC_MADS	1	AT5G60910.1	1e-180	AGAMOUS-like 8
HXZ_High_Quality_EST.seq.Contig1353	MYB	1	AT5G67300.1	1e-178	myb domain protein r1
HXZ_High_Quality_EST.seq.Contig2134	MYB	2	AT3G11280.1	1e-167	MYB family protein
HXZ_High_Quality_EST.seq.Contig2847	MYB	2	AT5G04760.1	1e-141	MYB family protein
HXZ_High_Quality_EST.seq.Contig3388	MYB	2	AT3G50060.1	1e-158	myb domain protein 77
HXZ_High_Quality_EST.seq.Contig4149	MYB	3	AT2G47190.1	0	myb domain protein 2
HXZ_N_129_55-G07-M13F_20_G07_2.ab1	MYB	1	AT4G05100.1	1e-152	myb domain protein 74
HXZ_N_185_36-D05-M13F_20_D05_2.ab1	MYB	1	AT5G61420.2	1e-164	myb domain protein 28
HXZ_N_23_17-A03-M13F_20_A03_1.ab1	MYB	1	AT1G49010.1	1e-137	MYB family protein
HXZ_N_38_62-F08-M13F_20_F08_1.ab1	MYB	1	AT3G23250.1	1e-171	myb domain protein 15
HXZ_High_Quality_EST.seq.Contig323	MYB_related	1	AT1G07540.1	2e-77	TRF-like 2
HXZ_High_Quality_EST.seq.Contig730	MYB_related	1	AT5G04760.1	5e-91	MYB family protein
HXZ_High_Quality_EST.seq.Contig832	MYB_related	1	AT2G46830.1	1e-112	circadian clock associated 1
HXZ_N_127_82-B11-M13F_20_B11_2.ab1	MYB_related	1	AT5G47390.1	1e-153	MYB_related family protein
HXZ_N_128_35-C05-M13F_20_C05_2.ab1	MYB_related	1	AT1G01060.4	1e-109	MYB_related family protein
HXZ_N_130_14-F02-M13F_20_F02_2.ab1	MYB_related	1	AT5G08520.1	4e-85	MYB family protein
HXZ_N_190_77-E10-M13F_20_E10_2.ab1	MYB_related	1	AT2G30424.1	8e-33	MYB_related family protein
HXZ_N_192_24-H03-M13F_20_H03_2.ab1	MYB_related	1	AT1G49950.1	1e-127	telomere repeat binding factor 1
HXZ_N_78_65-A09-M13F_20_A09_1.ab1	MYB_related	1	AT2G36960.2	5e-82	TSL-kinase interacting protein 1
HXZ_High_Quality_EST.seq.Contig1806	NAC	1	AT4G27410.2	0	NAC family protein
HXZ_High_Quality_EST.seq.Contig1834	NAC	1	AT3G04060.1	1e-166	NAC domain containing protein 46
HXZ_High_Quality_EST.seq.Contig1912	NAC	1	AT4G27410.2	0	NAC family protein
HXZ_High_Quality_EST.seq.Contig2044	NAC	1	AT1G52890.1	0	NAC domain containing protein 19
HXZ_High_Quality_EST.seq.Contig2767	NAC	2	AT5G13180.1	1e-102	NAC domain containing protein 83
HXZ_High_Quality_EST.seq.Contig2845	NAC	2	AT3G15500.1	0	NAC domain containing protein 3
HXZ_High_Quality_EST.seq.Contig3295	NAC	2	AT5G09330.3	0	NAC domain containing protein 82
HXZ_High_Quality_EST.seq.Contig3303	NAC	2	AT1G34190.1	0	NAC domain containing protein 17
HXZ_High_Quality_EST.seq.Contig3334	NAC	2	AT1G01720.1	0	NAC family protein
HXZ_High_Quality_EST.seq.Contig3574	NAC	2	AT5G08790.1	0	NAC family protein
HXZ_High_Quality_EST.seq.Contig3640	NAC	3	AT1G01720.1	1e-175	NAC family protein
HXZ_High_Quality_EST.seq.Contig4099	NAC	3	AT5G39610.1	0	NAC domain containing protein 6
HXZ_High_Quality_EST.seq.Contig4265	NAC	4	AT4G27410.2	0	NAC family protein
HXZ_High_Quality_EST.seq.Contig4284	NAC	4	AT1G69490.1	0	NAC-like, activated by AP3/PI
HXZ_High_Quality_EST.seq.Contig4676	NAC	6	AT5G08790.1	0	NAC family protein
HXZ_High_Quality_EST.seq.Contig611	NAC	1	AT1G52890.1	0	NAC domain containing protein 19
HXZ_High_Quality_EST.seq.Contig92	NAC	1	AT1G34190.1	2e-71	NAC domain containing protein 17
HXZ_N_171_25-A04-M13F_20_A04_2.ab1	NAC	1	AT3G04070.1	1e-166	NAC domain containing protein 47
HXZ_N_172_74-B10-M13F_20_B10_2.ab1	NAC	1	AT1G77450.1	1e-180	NAC domain containing protein 32
HXZ_N_181_33-A05-M13F_20_A05_2.ab1	NAC	1	AT1G33060.1	0	NAC 014
HXZ_N_220_65-A09-M13F_20_A09_2.ab1	NAC	1	AT5G14000.1	1e-131	NAC domain containing protein 84
HXZ_N_40_33-A05-M13F_20_A05_1.ab1	NAC	1	AT3G29035.1	1e-111	NAC domain containing protein 3
HXZ_N_83_63-G08-M13F_20_G08_1.ab1	NAC	1	AT5G07680.1	1e-158	NAC domain containing protein 80
HXZ_High_Quality_EST.seq.Contig1356	NF-YA	1	AT1G30500.2	4e-94	nuclear factor Y, subunit A7
HXZ_High_Quality_EST.seq.Contig340	NF-YA	1	AT1G30500.2	1e-123	nuclear factor Y, subunit A7
HXZ_N_155_52-D07-M13F_20_D07_2.ab1	NF-YA	1	AT1G54160.1	1e-135	nuclear factor Y, subunit A5
HXZ_N_169_48-H06-M13F_20_H06_2.ab1	NF-YA	1	AT1G72830.1	1e-150	nuclear factor Y, subunit A3
HXZ_N_184_87-G11-M13F_20_G11_2.ab1	NF-YA	1	AT2G34720.1	1e-105	nuclear factor Y, subunit A4
HXZ_High_Quality_EST.seq.Contig1284	NF-YB	1	AT3G53340.1	1e-116	nuclear factor Y, subunit B10
HXZ_High_Quality_EST.seq.Contig19	NF-YB	1	AT3G53340.1	4e-98	nuclear factor Y, subunit B10
HXZ_High_Quality_EST.seq.Contig3522	NF-YB	2	AT5G47640.1	3e-90	nuclear factor Y, subunit B2
HXZ_N_172_08-H01-M13F_20_H01_2.ab1	NF-YB	1	AT5G23090.2	1e-107	nuclear factor Y, subunit B13
HXZ_High_Quality_EST.seq.Contig107	NF-YC	1	AT1G54830.3	1e-144	nuclear factor Y, subunit C3
HXZ_High_Quality_EST.seq.Contig2158	NF-YC	2	AT1G54830.3	1e-163	nuclear factor Y, subunit C3
HXZ_High_Quality_EST.seq.Contig2869	NF-YC	2	AT5G63470.2	1e-126	nuclear factor Y, subunit C4
HXZ_High_Quality_EST.seq.Contig3850	NF-YC	3	AT3G12480.1	1e-103	nuclear factor Y, subunit C11
HXZ_High_Quality_EST.seq.Contig407	NF-YC	1	AT3G48590.1	1e-104	nuclear factor Y, subunit C1
HXZ_N_213_90-B12-M13F_20_B12_2.ab1	NF-YC	1	AT1G07980.1	7e-68	nuclear factor Y, subunit C10
HXZ_N_162_80-H10-M13F_20_H10_2.ab1	Nin-like	1	AT4G35270.1	1e-144	Nin-like family protein
HXZ_N_228_63-G08-M13F_20_G08_2.ab1	RAV	1	AT1G25560.1	1e-163	RAV family protein
HXZ_High_Quality_EST.seq.Contig1299	RAV	1	AT1G13260.1	0	related to ABI3/VP1 1
HXZ_N_127_58-B08-M13F_20_B08_2.ab1	S1Fa-like	1	AT2G37120.1	1e-20	S1FA-like DNA-binding protein
HXZ_N_190_16-H02-M13F_20_H02_2.ab1	SBP	1	AT1G20980.1	1e-165	squamosa promoter binding protein-like 14
HXZ_N_217_86-F11-M13F_20_F11_2.ab1	SBP	1	AT2G33810.1	5e-69	squamosa promoter binding protein-like 3
HXZ_High_Quality_EST.seq.Contig2144	TALE	2	AT2G35940.1	0	BEL1-like homeodomain 1
HXZ_High_Quality_EST.seq.Contig3045	TALE	2	AT2G23760.2	1e-113	BEL1-like homeodomain 4
HXZ_N_125_82-B11-M13F_20_B11_2.ab1	TCP	1	AT2G31070.1	1e-116	TCP domain protein 10
HXZ_N_12_75-C10-M13F_20_C10_1.ab1	TCP	1	AT3G47620.1	3e-94	TEOSINTE BRANCHED, cycloidea and PCF (TCP) 14
HXZ_High_Quality_EST.seq.Contig3369	Trihelix	2	AT1G76890.2	0	Trihelix family protein
HXZ_N_12_30-F04-M13F_20_F04_1.ab1	Trihelix	1	AT5G05550.1	1e-112	sequence-specific DNA binding transcription factors
HXZ_High_Quality_EST.seq.Contig336	VOZ	1	AT2G42400.1	7e-57	vascular plant one zinc finger protein 2
HXZ_N_152_90-B12-M13F_20_B12_2.ab1	VOZ	1	AT1G28520.2	1e-83	vascular plant one zinc finger protein
HXZ_High_Quality_EST.seq.Contig1285	WRKY	1	AT2G46400.1	1e-106	WRKY DNA-binding protein 46
HXZ_High_Quality_EST.seq.Contig1674	WRKY	1	AT2G23320.1	6e-59	WRKY DNA-binding protein 15
HXZ_High_Quality_EST.seq.Contig354	WRKY	1	AT2G23320.1	1e-121	WRKY DNA-binding protein 15
HXZ_High_Quality_EST.seq.Contig4437	WRKY	4	AT5G13080.1	4e-93	WRKY DNA-binding protein 75
HXZ_N_101_38-F05-M13F_20_F05_1.ab1	WRKY	1	AT5G56270.1	1e-137	WRKY DNA-binding protein 2
HXZ_N_15_43-C06-M13F_20_C06_1.ab1	WRKY	1	AT2G24570.1	1e-166	WRKY DNA-binding protein 17
HXZ_N_206_49-A07-M13F_20_A07_2.ab1	WRKY	1	AT5G26170.1	1e-101	WRKY DNA-binding protein 50
HXZ_N_22_44-D06-M13F_20_D06_1.ab1	WRKY	1	AT4G23810.1	1e-132	WRKY family protein
HXZ_N_23_25-A04-M13F_20_A04_1.ab1	WRKY	1	AT5G07100.1	1e-176	WRKY DNA-binding protein 26
HXZ_N_71_45-E06-M13F_20_E06_1.ab1	WRKY	1	AT2G38470.1	1e-131	WRKY DNA-binding protein 33
HXZ_N_7_44-D06-M13F_20_D06_1.ab1	WRKY	1	AT1G68150.1	1e-124	WRKY DNA-binding protein 9
HXZ_N_103_34-B05-M13F_20_B05_1.ab1	YABBY	1	AT1G08465.1	1e-58	YABBY family protein
HXZ_N_20_78-F10-M13F_20_F10_1.ab1	YABBY	1	AT4G00180.1	1e-114	YABBY family protein
HXZ_N_45_36-D05-M13F_20_D05_1.ab1	ZF-HD	1	AT2G18350.1	1e-115	homeobox protein 24
HXZ_N_7_70-F09-M13F_20_F09_1.ab1	ZF-HD	1	AT3G28920.1	8e-92	homeobox protein 34
